# Supplementary material for: Comparative Gene Expression Analysis of Salmonella Typhimurium DT104 in Ground Chicken Extract and Brain Heart Infusion Broth
Source: Microorganisms. 2024 Jul 18;12(7):1461. doi: 10.3390/microorganisms12071461 (PMC11279075; doi:10.3390/microorganisms12071461)
Supplement: Supplementary file 1 [file microorganisms-12-01461-s001.zip]

Archive with 1 entries (1 files):
- microorganisms-3112443-supplementary.xlsx
