# Supplementary material for: Comparative Gene Expression Analysis of Salmonella Typhimurium DT104 in Ground Chicken Extract and Brain Heart Infusion Broth
Source: Microorganisms. 2024 Jul 18;12(7):1461. doi: 10.3390/microorganisms12071461 (PMC11279075; doi:10.3390/microorganisms12071461)
Supplement: Supplementary file 1 [file microorganisms-12-01461-s001.zip › microorganisms-3112443-supplementary.xlsx]

## Sheet: DT104_DEG
	Locus.tag	AveExpr	logFC	P.Value	adj.P.Val	gene_biotype	Description	X.Name	Accession	Start	End	X	Strand	GeneID	Locus	Protein.product	Length	Protein.Name
1	DT104_p0001	5.1694	-1.03252	3.64e-05	0.000133736	protein_coding	hypothetical protein	plasmid II	HF937209.1	94	378	gene5069	-	NA		CCW77283.1	94	putative cytoplasmic protein
2	DT104_p0051	6.40833	1.38654	9.93e-07	6.63e-06	protein_coding	incFII family plasmid replication initiator RepA	plasmid II	HF937209.1	1907	2788	gene5076	-	NA	repA	CCW77288.1	293	DNA replication
3	DT104_00021	6.76333	-1.1269	1.58e-06	9.68e-06	protein_coding	homoserine kinase	chromosome I	HF937208.1	2801	3730	gene2	-	NA	thrB	CCW72734.1	309	homoserine kinase
4	DT104_00041	6.39193	-1.35408	1.47e-07	1.42e-06	protein_coding	peroxide stress protein YaaA	chromosome I	HF937208.1	5114	5887	gene4	-	NA	yaaA	CCW72736.1	257	conserved hypothetical protein
5	DT104_p0101	2.86341	1.11032	0.012979	0.0233718	protein_coding	membrane protein	plasmid II	HF937209.1	5638	6537	gene5081	-	NA	srgB	CCW77293.1	299	sdiA-regulated gene; putative outer membrane protein
6	DT104_p0111	2.32267	2.75985	6.11e-05	0.000209576	protein_coding	thiol:disulfide interchange protein	plasmid II	HF937209.1	6670	7323	gene5082	-	NA	srgA	CCW77294.1	217	sdiA-regulated gene; putative thiol-disulfide isomerase or thioredoxin
7	DT104_p0121	3.12516	2.18872	4.87e-05	0.00017285	protein_coding	LuxR family transcriptional regulator	plasmid II	HF937209.1	7568	7918	gene5083	-	NA	orf7	CCW77295.1	116	putative bacterial regulatory proteins, luxR family
8	DT104_p0131	2.77695	2.55557	9.36e-05	0.00030287	protein_coding	hypothetical protein	plasmid II	HF937209.1	7903	8115	gene5084	-	NA	pefI	CCW77296.1	70	plasmid-encoded fimbriae; regulatory
9	DT104_p0171	4.77365	3.24122	2.84e-08	4.1e-07	protein_coding	outer membrane usher protein PefC	plasmid II	HF937209.1	10932	13340	gene5088	-	NA	pefC	CCW77300.1	802	plasmid-encoded fimbriae; usher protein
10	DT104_00111	9.4772	-3.44194	4.22e-08	5.61e-07	protein_coding	molecular chaperone DnaK	chromosome I	HF937208.1	11593	13509	gene11	-	NA	dnaK	CCW72743.1	638	DnaK protein (heat shock protein 70)
11	DT104_p0181	9.89504	1.4578	2.63e-07	2.25e-06	protein_coding	fimbrial protein	plasmid II	HF937209.1	13568	14086	gene5089	-	NA	pefA	CCW77301.1	172	plasmid-encoded fimbriae; major fimbrial subunit
12	DT104_00121	5.94422	-1.89074	1.13e-07	1.17e-06	protein_coding	molecular chaperone DnaJ	chromosome I	HF937208.1	13595	14734	gene12	-	NA	dnaJ	CCW72744.1	379	DnaJ protein
13	DT104_p0191	1.27865	4.09513	0.000140691	0.000427525	protein_coding	hypothetical protein	plasmid II	HF937209.1	14361	14663	gene5090	-	NA	pefB	CCW77302.1	100	plasmid-encoded fimbriae;regulation
14	DT104_p0241	4.92322	-1.15423	2.45e-05	9.65e-05	protein_coding	hypothetical protein	plasmid II	HF937209.1	18118	18414	gene5096	-	NA		CCW77307.1	98	putative cytoplasmic protein
15	DT104_p0251	6.29835	1.34204	2.78e-06	1.56e-05	protein_coding	hypothetical protein	plasmid II	HF937209.1	18898	19419	gene5098	-	NA		CCW77308.1	173	putative periplasmic protein
16	DT104_00191	-0.371946	1.87995	0.0273319	0.0455876	protein_coding	hypothetical protein	chromosome I	HF937208.1	23335	24039	gene19	-	NA		CCW72751.1	234	conserved hypothetical protein
17	DT104_00201	1.13139	2.83061	0.0005213	0.00136047	protein_coding	fimbrial protein BcfA	chromosome I	HF937208.1	24469	25011	gene20	-	NA	bcfA	CCW72752.1	180	fimbrial subunit
18	DT104_00231	3.34709	-2.50263	6.2e-07	4.58e-06	protein_coding	fimbrial subunit	chromosome I	HF937208.1	28425	29432	gene23	-	NA	bcfD	CCW72755.1	335	fimbrial subunit
19	DT104_00241	2.33597	-1.86818	0.000314201	0.000870949	protein_coding	fimbrial protein BcfE	chromosome I	HF937208.1	29433	29978	gene24	-	NA	bcfE	CCW72756.1	181	fimbrial subunit
20	DT104_00251	1.26032	-1.85688	0.00397497	0.00814426	protein_coding	fimbrial protein BcfF	chromosome I	HF937208.1	29994	30512	gene25	-	NA	bcfF	CCW72757.1	172	fimbrial subunit
21	DT104_p0411	3.16057	1.09595	0.0277551	0.0461824	protein_coding	outer membrane protein	plasmid II	HF937209.1	30140	30907	gene5114	-	NA	spvA	CCW77324.1	255	Salmonella plasmid virulence: outer membrane protein
22	DT104_p0461	7.48094	-1.09339	2.93e-05	0.000112491	protein_coding	recombinase family protein	plasmid II	HF937209.1	36753	37313	gene5120	-	NA		CCW77329.1	186	putative resolvase
23	DT104_p0481	5.19785	-1.34062	2.99e-05	0.000114403	protein_coding	hypothetical protein	plasmid II	HF937209.1	38915	39403	gene5122	-	NA		CCW77331.1	162	putative cytoplasmic protein
24	DT104_p0491	6.26189	-1.46108	8.64e-07	5.93e-06	protein_coding	hypothetical protein	plasmid II	HF937209.1	39662	40777	gene5123	-	NA	tlpA	CCW77332.1	371	alpha-helical coiled coil protein
25	DT104_p0501	5.06429	-1.2739	1.19e-05	5.27e-05	protein_coding	hypothetical protein	plasmid II	HF937209.1	40863	41279	gene5124	-	NA		CCW77333.1	138	putative DNA polymerase III epsilon subunit (3\\'-5\\' exonuclease)
26	DT104_p0511	5.75724	-1.76961	1.28e-07	1.29e-06	protein_coding	hypothetical protein	plasmid II	HF937209.1	41463	41798	gene5125	-	NA		CCW77334.1	111	hypothetical protein DT104_p0511
27	DT104_p0531	8.84894	-1.27703	9.15e-07	6.23e-06	protein_coding	hypothetical protein	plasmid II	HF937209.1	42453	43394	gene5127	-	NA		CCW77336.1	313	putative cytoplasmic protein
28	DT104_00421	4.23153	1.46888	3.36e-05	0.000125484	protein_coding	glycoside hydrolase family 31 protein	chromosome I	HF937208.1	48371	50410	gene41	-	NA		CCW72772.1	679	putative glycosyl hydrolase
29	DT104_00431	1.07815	2.65015	0.00151744	0.00353512	protein_coding	MFS transporter	chromosome I	HF937208.1	50450	51823	gene42	-	NA		CCW72773.1	457	putative transport protein
30	DT104_p0621	3.02204	-1.90808	0.000196089	0.000571916	protein_coding	membrane protein	plasmid II	HF937209.1	50920	51684	gene5138	-	NA		CCW77345.1	254	putative inner membrane protein
31	DT104_00441	6.72004	3.28808	6.74e-08	7.91e-07	protein_coding	30S ribosomal protein S20	chromosome I	HF937208.1	52279	52542	gene43	-	NA	rpsT	CCW72774.1	87	30S ribosomal protein S20
32	DT104_p0641	1.93852	-1.42431	0.00315023	0.00663048	protein_coding	hypothetical protein	plasmid II	HF937209.1	52681	53115	gene5141	-	NA		CCW77347.1	144	putative cytoplasmic protein
33	DT104_p0681	2.33403	-1.52667	0.00698902	0.013447	protein_coding	hypothetical protein	plasmid II	HF937209.1	55361	57358	gene5148	-	NA		CCW77351.1	665	putative ParB-like nuclease domain
34	DT104_p0691	2.65775	-1.96472	0.00012982	0.000399738	protein_coding	conjugation system SOS inhibitor PsiB	plasmid II	HF937209.1	57398	57832	gene5149	-	NA	psiB	CCW77352.1	144	Plasmid SOS inhibition
35	DT104_p0721	4.073	-2.04935	3.43e-05	0.000127714	protein_coding	lytic transglycosylase	plasmid II	HF937209.1	60205	60675	gene5154	-	NA		CCW77355.1	156	putative transglycosylase
36	DT104_00541	4.66759	-1.18917	6.17e-05	0.000211443	protein_coding	sensor histidine kinase	chromosome I	HF937208.1	61793	63412	gene53	-	NA	citA	CCW72784.1	539	sensor kinase cita
37	DT104_p0921	4.72109	-1.13611	0.000127757	0.000394636	protein_coding	type-F conjugative transfer system mating-pair stabilization protein TraN	plasmid II	HF937209.1	74700	76526	gene5177	-	NA	traN	CCW77375.1	608	conjugative transfer: aggregate stability
38	DT104_00671	4.1393	1.10568	0.00388937	0.00798907	protein_coding	carbamoyl-phosphate synthase small subunit	chromosome I	HF937208.1	75883	77031	gene66	-	NA	carA	CCW72794.1	382	carbamoyl-phosphate synthase small chain
39	DT104_00691	7.42466	1.04311	1.77e-06	1.06e-05	protein_coding	transcriptional activator CaiF	chromosome I	HF937208.1	80551	80946	gene68	-	NA	caiF	CCW72796.1	131	transcriptional activator CaiF
40	DT104_00701	4.76103	4.53923	4.13e-07	3.26e-06	protein_coding	carnitine operon protein CaiE	chromosome I	HF937208.1	81023	81619	gene69	-	NA	caiE	CCW72797.1	198	carnitine operon protein CaiE
41	DT104_00711	5.53206	4.81789	1.29e-08	2.37e-07	protein_coding	carnitinyl-CoA dehydratase	chromosome I	HF937208.1	81728	82513	gene70	-	NA	caiD	CCW72798.1	261	carnitine racemase
42	DT104_00721	6.52969	4.82894	4.31e-10	2.41e-08	protein_coding	ATP-dependent acyl-CoA ligase	chromosome I	HF937208.1	82567	84120	gene71	-	NA	caiC	CCW72799.1	517	probable crotonobetaine/carnitine-CoA ligase
43	DT104_p0991	8.60367	-1.21701	0.000319655	0.000883047	protein_coding	entry exclusion protein	plasmid II	HF937209.1	82762	83256	gene5184	-	NA	traS	CCW77382.1	164	conjugative transfer: surface exclusion
44	DT104_00731	7.44516	4.62327	1.13e-10	1.19e-08	protein_coding	L-carnitine CoA-transferase	chromosome I	HF937208.1	84183	85400	gene72	-	NA	caiB	CCW72800.1	405	L-carnitine dehydratase
45	DT104_00741	6.96639	5.88975	1.12e-10	1.19e-08	protein_coding	crotonobetainyl-CoA dehydrogenase	chromosome I	HF937208.1	85512	86654	gene73	-	NA	caiA	CCW72801.1	380	probable carnitine operon oxidoreductase CaiA
46	DT104_00751	5.99769	8.13648	9.55e-10	3.78e-08	protein_coding	L-carnitine/gamma-butyrobetaine antiporter	chromosome I	HF937208.1	86689	88206	gene74	-	NA	caiT	CCW72802.1	505	probable carnitine transporter
47	DT104_00761	6.03313	7.38496	6.84e-10	3.05e-08	protein_coding	protein FixA	chromosome I	HF937208.1	88687	89457	gene76	-	NA	fixA	CCW72803.1	256	FixA protein
48	DT104_00771	5.76384	7.34002	6.28e-10	2.96e-08	protein_coding	protein FixB	chromosome I	HF937208.1	89473	90414	gene77	-	NA	fixB	CCW72804.1	313	FixB protein
49	DT104_00781	6.2443	6.67836	1.48e-10	1.33e-08	protein_coding	oxidoreductase FixC	chromosome I	HF937208.1	90464	91750	gene78	-	NA	fixC	CCW72805.1	428	FixC protein
50	DT104_00791	3.87787	5.46809	4.79e-06	2.44e-05	protein_coding	ferredoxin-like protein FixX	chromosome I	HF937208.1	91747	92034	gene79	-	NA	fixX	CCW72806.1	95	ferredoxin like protein FixX
51	DT104_00981	5.64213	1.20576	7.29e-06	3.47e-05	protein_coding	molecular chaperone DjlA	chromosome I	HF937208.1	108427	109239	gene97	-	NA	djlA	CCW72821.1	270	DnaJ-like protein
52	DT104_01001	6.10899	1.1826	1.43e-05	6.16e-05	protein_coding	RNA polymerase-associated protein RapA	chromosome I	HF937208.1	110005	112911	gene99	-	NA	hepA	CCW72823.1	968	probable ATP-dependent helicase HepA
53	DT104_01011	6.1355	-1.36452	8.48e-07	5.85e-06	protein_coding	DNA polymerase II	chromosome I	HF937208.1	113085	115436	gene100	-	NA	polB	CCW72824.1	783	DNA polymerase II
54	DT104_01091	6.99623	-3.12073	7.32e-11	1.03e-08	protein_coding	arabinose operon regulatory protein	chromosome I	HF937208.1	121643	122488	gene108	-	NA	araC	CCW72830.1	281	arabinose operon regulatory protein
55	DT104_01101	5.50542	-1.84042	6.56e-08	7.78e-07	protein_coding	DedA family protein	chromosome I	HF937208.1	122607	123374	gene109	-	NA	yabI	CCW72831.1	255	DedA family integral membrane protein
56	DT104_01141	5.02597	-1.01388	8.47e-05	0.000277383	protein_coding	transcriptional regulator SgrR	chromosome I	HF937208.1	126851	128509	gene113	-	NA	yabN	CCW72835.1	552	putative ABC transporter periplasmic solute binding protein
57	DT104_01151	3.34709	1.17081	0.00276524	0.00592795	protein_coding	3-isopropylmalate dehydratase small subunit	chromosome I	HF937208.1	129060	129665	gene115	-	NA	leuD	CCW72836.1	201	3-isopropylmalate dehydratase small subunit
58	DT104_01161	4.86122	1.16574	3.33e-05	0.000124671	protein_coding	3-isopropylmalate dehydratase large subunit	chromosome I	HF937208.1	129676	131076	gene116	-	NA	leuC	CCW72837.1	466	3-isopropylmalate dehydratase large subunit
59	DT104_01171	4.82309	1.52388	4.53e-05	0.000162312	protein_coding	3-isopropylmalate dehydrogenase	chromosome I	HF937208.1	131079	132170	gene117	-	NA	leuB	CCW72838.1	363	3-isopropylmalate dehydrogenase
60	DT104_01181	4.94784	2.41396	0.000153345	0.000461078	protein_coding	2-isopropylmalate synthase	chromosome I	HF937208.1	132170	133741	gene118	-	NA	leuA	CCW72839.1	523	2-isopropylmalate synthase
61	DT104_01221	4.70538	-1.04124	0.00143031	0.00335464	protein_coding	acetolactate synthase small subunit	chromosome I	HF937208.1	137565	138056	gene122	-	NA	ilvH	CCW72843.1	163	acetolactate synthase isozyme III small subunit
62	DT104_01231	7.04134	1.59316	6.65e-07	4.8e-06	protein_coding	catabolite repressor/activator	chromosome I	HF937208.1	138340	139344	gene123	-	NA	fruR	CCW72844.1	334	fructose repressor
63	DT104_01271	9.76705	-1.32659	1.71e-06	1.04e-05	protein_coding	peptidoglycan glycosyltransferase FtsI	chromosome I	HF937208.1	141729	143495	gene127	-	NA	ftsI	CCW72848.1	588	penicillin-binding protein 3 precursor
64	DT104_01381	10.2121	-1.00843	1.11e-06	7.23e-06	protein_coding	cell division protein FtsZ	chromosome I	HF937208.1	155686	156837	gene138	-	NA	ftsZ	CCW72859.1	383	cell division protein FtsZ
65	DT104_01441	5.16099	1.38923	1.13e-05	5.05e-05	protein_coding	cell division protein ZapD	chromosome I	HF937208.1	162468	163211	gene146	-	NA	yacF	CCW72865.1	247	conserved hypothetical protein
66	DT104_01451	3.83144	1.80923	7.78e-06	3.67e-05	protein_coding	dephospho-CoA kinase	chromosome I	HF937208.1	163211	163831	gene147	-	NA	coaE	CCW72866.1	206	Dephospho-CoA kinase
67	DT104_01461	7.68948	2.26745	2.49e-09	7.44e-08	protein_coding	guanosine monophosphate reductase	chromosome I	HF937208.1	164057	165100	gene148	-	NA	guaC	CCW72867.1	347	GMP reductase
68	DT104_01471	1.27542	-1.38661	0.0133419	0.0239631	protein_coding	type IV pilin biogenesis protein	chromosome I	HF937208.1	165131	166333	gene149	-	NA	hofC	CCW72868.1	400	protein transport protein HofC
69	DT104_01481	0.348219	-2.70378	0.00701466	0.013475	protein_coding	type II secretion system protein GspE	chromosome I	HF937208.1	166323	167708	gene150	-	NA	hofB	CCW72869.1	461	protein transport protein HofB
70	DT104_01501	4.97593	1.31593	2.15e-05	8.62e-05	protein_coding	nicotinate-nucleotide pyrophosphorylase [carboxylating]	chromosome I	HF937208.1	168377	169270	gene153	-	NA	nadC	CCW72871.1	248	nicotinate-nucleotide pyrophosphorylase
71	DT104_01551	6.00501	-1.13276	2.53e-06	1.44e-05	protein_coding	aromatic amino acid transporter AroP	chromosome I	HF937208.1	173384	174754	gene158	-	NA	aroP	CCW72876.1	457	aromatic amino acid transport protein AroP
72	DT104_01561	7.74896	-2.41811	4.2e-09	1.09e-07	protein_coding	pyruvate dehydrogenase complex repressor	chromosome I	HF937208.1	175320	176084	gene159	-	NA	pdhR	CCW72877.1	254	pyruvate dehydrogenase complex repressor
73	DT104_01571	11.185	-2.09037	5.37e-10	2.81e-08	protein_coding	pyruvate dehydrogenase (acetyl-transferring)%2C homodimeric type	chromosome I	HF937208.1	176244	178907	gene160	-	NA	aceE	CCW72878.1	887	pyruvate dehydrogenase E1 component
74	DT104_01581	9.84724	-1.83969	1.41e-08	2.49e-07	protein_coding	pyruvate dehydrogenase complex dihydrolipoyllysine-residue acetyltransferase	chromosome I	HF937208.1	178922	180811	gene161	-	NA	aceF	CCW72879.1	629	dihydrolipoamide acetyltransferase component (E2) of pyruvate dehydrogenase
75	DT104_01591	10.0498	-1.12244	1.37e-06	8.68e-06	protein_coding	dihydrolipoyl dehydrogenase	chromosome I	HF937208.1	181011	182435	gene162	-	NA	lpdA	CCW72880.1	474	dihydrolipoamide dehydrogenase
76	DT104_01621	3.86101	-1.53733	2.62e-05	0.00010214	protein_coding	DUF3300 domain-containing protein	chromosome I	HF937208.1	183850	185472	gene165	-	NA	yacH	CCW72882.1	540	putative exported protein
77	DT104_01651	8.21832	-2.49742	1.29e-10	1.29e-08	protein_coding	UPF0231 family protein	chromosome I	HF937208.1	189607	189969	gene168	-	NA		CCW72884.1	120	conserved hypothetical protein
78	DT104_01661	2.69668	-1.30727	0.000867104	0.00214548	protein_coding	2-keto-3-deoxygluconate permease 1	chromosome I	HF937208.1	190204	191157	gene169	-	NA	kdgT	CCW72885.1	317	2-keto-3-deoxygluconate permease
79	DT104_01671	3.394	-1.58239	0.000513714	0.00134428	protein_coding	D-threonate kinase	chromosome I	HF937208.1	191154	192425	gene170	-	NA	ygbK	CCW72886.1	423	conserved hypothetical protein
80	DT104_01681	5.22838	-1.40161	1.5e-06	9.32e-06	protein_coding	4-hydroxythreonine-4-phosphate dehydrogenase 2	chromosome I	HF937208.1	192415	193398	gene171	-	NA	pdxA	CCW72887.1	327	4-hydroxythreonine-4-phosphate dehydrogenase
81	DT104_01751	4.82683	1.44434	6.85e-05	0.00023081	protein_coding	hypoxanthine phosphoribosyltransferase	chromosome I	HF937208.1	200820	201356	gene178	-	NA	hpt	CCW72893.1	178	hypoxanthine phosphoribosyltransferase
82	DT104_01771	4.88448	1.18565	5.89e-05	0.000203199	protein_coding	ABC transporter ATP-binding protein	chromosome I	HF937208.1	202185	203111	gene180	-	NA	yadG	CCW72895.1	308	hypothetical ABC transporter ATP-binding protein
83	DT104_01781	4.0505	1.27501	6.25e-05	0.000213629	protein_coding	ABC transporter permease	chromosome I	HF937208.1	203108	203878	gene181	-	NA	yadH	CCW72896.1	256	ABC transporter integral membrane protein
84	DT104_01831	6.48359	-1.04518	3.3e-05	0.000123861	protein_coding	PTS sugar transporter subunit IIA	chromosome I	HF937208.1	209296	209736	gene186	-	NA	yadI	CCW72900.1	146	putative PTS system IIA component
85	DT104_01861	4.34076	1.38795	0.000165481	0.000492392	protein_coding	pantoate--beta-alanine ligase	chromosome I	HF937208.1	211509	212363	gene190	-	NA	panC	CCW72903.1	284	Pantoate--beta-alanine ligase
86	DT104_01871	3.48266	1.44182	0.00019817	0.000577294	protein_coding	3-methyl-2-oxobutanoate hydroxymethyltransferase	chromosome I	HF937208.1	212489	213280	gene191	-	NA	panB	CCW72904.1	263	3-methyl-2-oxobutanoate hydroxymethyltransferase
87	DT104_01881	3.45021	2.3208	2.55e-06	1.44e-05	protein_coding	2-amino-4-hydroxy-6-hydroxymethyldihydropteridine diphosphokinase	chromosome I	HF937208.1	213401	213880	gene192	-	NA	folK	CCW72905.1	159	2-amino-4-hydroxy-6-hydroxymethyldihydropteridinepyrophosphokinase
88	DT104_01891	6.08147	2.40819	7.95e-09	1.7e-07	protein_coding	polynucleotide adenylyltransferase PcnB	chromosome I	HF937208.1	213877	215295	gene193	-	NA	pcnB	CCW72906.1	472	poly(A) polymerase
89	DT104_01901	4.1779	2.22014	1.07e-05	4.87e-05	protein_coding	tRNA glutamyl-Q(34) synthetase GluQRS	chromosome I	HF937208.1	215436	216332	gene194	-	NA	yadB	CCW72907.1	313	glutamyl-tRNA synthetase-related protein
90	DT104_02011	3.3958	-1.39581	0.000126189	0.000390536	protein_coding	outer membrane usher protein	chromosome I	HF937208.1	231307	233964	gene206	-	NA	stfC	CCW72918.1	885	outer membrane usher protein stfc (putative fimbrial outer membrane usher)
91	DT104_02041	1.74045	-1.00381	0.0299768	0.0494009	protein_coding	fimbrial protein SteE	chromosome I	HF937208.1	235262	235738	gene209	-	NA	stfF	CCW72921.1	158	minor fimbrial subunit stff
92	DT104_02051	0.720201	-1.52194	0.0162288	0.0284648	protein_coding	fimbrial protein	chromosome I	HF937208.1	235738	236268	gene210	-	NA	stfG	CCW72922.1	176	putative minor fimbrial subunit
93	DT104_02061	5.37112	-1.64795	2.53e-07	2.19e-06	protein_coding	DUF2544 domain-containing protein	chromosome I	HF937208.1	236268	237107	gene211	-	NA		CCW72923.1	279	putative exported protein
94	DT104_02071	6.46476	1.02002	6.24e-05	0.000213301	protein_coding	glutamate-1-semialdehyde 2%2C1-aminomutase	chromosome I	HF937208.1	237215	238495	gene212	-	NA	hemL	CCW72924.1	426	Glutamate-1-semialdehyde 2,1-aminomutase
95	DT104_02111	3.94182	1.50076	3.22e-05	0.000121608	protein_coding	vitamin B12 ABC transporter substrate-binding protein BtuF	chromosome I	HF937208.1	241273	242073	gene216	-	NA	btuF	CCW72928.1	266	Vitamin B12 transport protein btuF precursor
96	DT104_02151	6.50485	-2.51036	1.98e-10	1.58e-08	protein_coding	CdaR family transcriptional regulator	chromosome I	HF937208.1	246076	247233	gene220	-	NA	yaeG	CCW72932.1	385	conserved hypothetical protein
97	DT104_02201	6.57436	1.15587	1.44e-05	6.17e-05	protein_coding	methionine aminopeptidase	chromosome I	HF937208.1	253056	253850	gene226	-	NA	map	CCW72937.1	264	methionine aminopeptidase
98	DT104_02211	9.04678	2.16714	2.87e-08	4.11e-07	protein_coding	30S ribosomal protein S2	chromosome I	HF937208.1	254301	255026	gene228	-	NA	rpsB	CCW72938.1	241	30S ribosomal protein S2
99	DT104_02221	7.91547	1.6497	2.64e-07	2.26e-06	protein_coding	elongation factor Ts	chromosome I	HF937208.1	255284	256135	gene230	-	NA	tsf	CCW72939.1	283	Elongation factor Ts
100	DT104_02231	5.56852	1.86375	6.9e-07	4.95e-06	protein_coding	UMP kinase	chromosome I	HF937208.1	256280	257005	gene231	-	NA	pyrH	CCW72940.1	241	Uridylate kinase
101	DT104_02241	7.29953	1.1216	7.42e-06	3.52e-05	protein_coding	ribosome recycling factor	chromosome I	HF937208.1	257152	257709	gene232	-	NA	frr	CCW72941.1	185	Ribosome recycling factor
102	DT104_02261	5.65174	1.48567	6.42e-07	4.7e-06	protein_coding	ditrans%2Cpolycis-undecaprenyl-diphosphate synthase ((2E%2C6E)-farnesyl-diphosphate specific)	chromosome I	HF937208.1	259359	260117	gene235	-	NA		CCW72943.1	252	undecaprenyl pyrophosphate synthetase
103	DT104_02321	6.3149	1.56188	1.97e-07	1.78e-06	protein_coding	beta-hydroxyacyl-ACP dehydratase	chromosome I	HF937208.1	266540	266995	gene241	-	NA	fabZ	CCW72949.1	151	(3R)-hydroxymyristoyl
104	DT104_02331	7.13472	1.04793	1.28e-05	5.6e-05	protein_coding	acyl-[acyl-carrier-protein]--UDP-N-acetylglucosamine O-acyltransferase	chromosome I	HF937208.1	266999	267787	gene242	-	NA	lpxA	CCW72950.1	262	Acyl
105	DT104_02351	4.61618	1.00323	0.000403357	0.00108382	protein_coding	ribonuclease HII	chromosome I	HF937208.1	268932	269528	gene244	-	NA	rnhB	CCW72952.1	198	Ribonuclease HII
106	DT104_02371	6.04395	1.27861	2.48e-05	9.74e-05	protein_coding	acetyl-CoA carboxylase carboxyl transferase subunit alpha	chromosome I	HF937208.1	273047	274006	gene246	-	NA	accA	CCW72954.1	319	acetyl-coenzyme A carboxylase carboxyl transferase subunit alpha
107	DT104_02421	5.94937	-1.75112	7.38e-07	5.25e-06	protein_coding	Rho-binding antiterminator	chromosome I	HF937208.1	280050	280310	gene251	-	NA	rof	CCW72959.1	86	ROF protein
108	DT104_02431	6.3873	-1.41471	1.13e-06	7.33e-06	protein_coding	hypothetical protein	chromosome I	HF937208.1	280297	280515	gene252	-	NA	yaeP	CCW72960.1	72	conserved hypothetical protein
109	DT104_02471	7.48361	1.09501	1.45e-06	9.05e-06	protein_coding	proline--tRNA ligase	chromosome I	HF937208.1	282466	284184	gene256	-	NA	proS	CCW72964.1	572	prolyl-tRNA synthetase
110	DT104_02481	4.50493	1.0229	0.000657911	0.00167562	protein_coding	tRNA (N6-threonylcarbamoyladenosine(37)-N6)-methyltransferase TrmO	chromosome I	HF937208.1	284295	285002	gene257	-	NA	yaeB	CCW72965.1	235	conserved hypothetical protein
111	DT104_02491	4.96936	1.23996	1.28e-05	5.6e-05	protein_coding	Rcs stress response system protein RcsF	chromosome I	HF937208.1	284999	285403	gene258	-	NA	rcsF	CCW72966.1	134	RcsF protein
112	DT104_02501	8.34578	-1.4508	9.61e-08	1.01e-06	protein_coding	methionine ABC transporter substrate-binding protein MetQ	chromosome I	HF937208.1	285522	286337	gene259	-	NA	yaeC	CCW72967.1	271	putative lipoprotein precursor
113	DT104_02511	5.68045	-2.43881	1.57e-08	2.68e-07	protein_coding	methionine ABC transporter	chromosome I	HF937208.1	286376	287029	gene260	-	NA	yaeE	CCW72968.1	217	putative ABC transporter permease protein
114	DT104_02521	6.98475	-2.96696	1.63e-11	4.59e-09	protein_coding	methionine import ATP-binding protein MetN 1	chromosome I	HF937208.1	287022	288053	gene261	-	NA	abc	CCW72969.1	343	putative ABC transporter ATP-binding protein
115	DT104_02531	5.8271	-1.2027	4.92e-06	2.5e-05	protein_coding	D-glycero-beta-D-manno-heptose 1%2C7-bisphosphate 7-phosphatase	chromosome I	HF937208.1	288243	288809	gene262	-	NA	yaeD	CCW72970.1	188	conserved hypothetical protein
116	DT104_02551	4.47755	-1.28707	1.09e-05	4.94e-05	protein_coding	LysR family transcriptional regulator	chromosome I	HF937208.1	295892	296806	gene270	-	NA	yafC	CCW72972.1	304	hypothetical transcriptional regulator
117	DT104_02591	5.79728	1.88209	6.33e-08	7.57e-07	protein_coding	murein transglycosylase D	chromosome I	HF937208.1	299922	301289	gene274	-	NA	mltD	CCW72976.1	455	membrane-bound lytic murein transglycosylase d precursor
118	DT104_02611	5.18482	-1.30358	2.15e-06	1.26e-05	protein_coding	class I SAM-dependent methyltransferase	chromosome I	HF937208.1	302151	302873	gene276	-	NA		CCW72978.1	240	conserved hypothetical protein
119	DT104_02621	3.64754	1.57401	0.000890193	0.00219256	protein_coding	ribonuclease HI	chromosome I	HF937208.1	302870	303337	gene277	-	NA	rnhA	CCW72979.1	155	Ribonuclease H
120	DT104_02691	3.3518	-1.21215	0.000386416	0.00104317	protein_coding	type VI secretion system-associated protein TagK	chromosome I	HF937208.1	309923	310825	gene285	-	NA	sciF	CCW72985.1	300	tyep IV secretion system Scif protein
121	DT104_02801	3.3146	-2.53917	1.21e-06	7.78e-06	protein_coding	type VI secretion system baseplate subunit TssK	chromosome I	HF937208.1	319770	321113	gene297	-	NA	sciO	CCW72996.1	447	tyep IV secretion SciO protein
122	DT104_03051	3.23598	1.2951	0.00201562	0.00448511	protein_coding	LysR family transcriptional regulator	chromosome I	HF937208.1	345329	346276	gene324	-	NA	sinR	CCW73021.1	315	LysR-family transcriptional regulator
123	DT104_03101	6.0208	-1.41531	6.66e-06	3.24e-05	protein_coding	acyl-CoA dehydrogenase	chromosome I	HF937208.1	349316	351760	gene329	-	NA		CCW73026.1	814	possible acyl-CoA dehydrogenase
124	DT104_03121	7.34132	-1.11564	1.04e-06	6.87e-06	protein_coding	transpeptidase	chromosome I	HF937208.1	353529	354269	gene332	-	NA	yafK	CCW73028.1	246	putative exported protein
125	DT104_03131	4.73906	-1.06015	4.86e-05	0.000172488	protein_coding	DNA polymerase IV	chromosome I	HF937208.1	354519	355574	gene333	-	NA	dbh	CCW73029.1	351	DNA polymerase IV
126	DT104_03171	3.71242	2.51674	2.04e-06	1.21e-05	protein_coding	xanthine phosphoribosyltransferase	chromosome I	HF937208.1	359398	359856	gene337	-	NA	gpt	CCW73033.1	152	xanthine-guanine phosphoribosyltransferase
127	DT104_03181	7.03289	-1.21212	2.17e-07	1.94e-06	protein_coding	esterase	chromosome I	HF937208.1	359945	361189	gene338	-	NA	yafA	CCW73034.1	414	conserved hypothetical protein
128	DT104_03191	6.76818	-1.24044	3.68e-07	2.97e-06	protein_coding	sigma factor-binding protein Crl	chromosome I	HF937208.1	361247	361648	gene339	-	NA	crl	CCW73035.1	133	curlin genes transcriptional activator
129	DT104_03201	2.76288	-1.11039	0.00200212	0.00446323	protein_coding	phosphoporin PhoE	chromosome I	HF937208.1	361699	362751	gene340	-	NA	phoE	CCW73036.1	350	outer membrane pore protein E precursor
130	DT104_03211	6.5962	1.80142	3.39e-08	4.73e-07	protein_coding	glutamate 5-kinase	chromosome I	HF937208.1	363034	364137	gene341	-	NA	proB	CCW73037.1	367	glutamate 5-kinase
131	DT104_03221	6.74022	1.19819	1.72e-06	1.04e-05	protein_coding	gamma-glutamyl-phosphate reductase	chromosome I	HF937208.1	364149	365399	gene342	-	NA	proA	CCW73038.1	416	gamma-glutamyl phosphate reductase
132	DT104_03231	6.71276	-1.03847	1.48e-05	6.3e-05	protein_coding	phage integrase family protein	chromosome I	HF937208.1	365605	366768	gene344	-	NA	int	CCW73039.1	387	integrase
133	DT104_03371	4.98152	1.12377	1.78e-05	7.37e-05	protein_coding	superinfection exclusion protein B	chromosome I	HF937208.1	373236	373823	gene361	-	NA		CCW73052.1	195	Superinfection Exclusion Protein B
134	DT104_03471	1.79295	-1.19478	0.0139927	0.0250119	protein_coding	antitermination protein	chromosome I	HF937208.1	382557	383330	gene381	-	NA		CCW73062.1	257	Antitermination Protein
135	DT104_03651	1.50306	1.90947	0.0202936	0.0348894	protein_coding	hypothetical protein	chromosome I	HF937208.1	403908	405365	gene407	-	NA	gtrC	CCW73080.1	485	Glycosyltransferase
136	DT104_03661	0.935287	3.64986	0.000393716	0.00106111	protein_coding	glycosyltransferase	chromosome I	HF937208.1	405355	406287	gene408	-	NA	gtrB	CCW73081.1	310	Glycosyltransferase
137	DT104_03821	4.15325	-1.407	1.74e-05	7.23e-05	protein_coding	fimbrial biogenesis outer membrane usher protein	chromosome I	HF937208.1	419144	421705	gene423	-	NA	stbC	CCW73096.1	853	outer membrane fimbrial usher protein
138	DT104_03851	1.70344	1.37941	0.0124818	0.0225707	protein_coding	membrane protein	chromosome I	HF937208.1	423682	424446	gene427	-	NA		CCW73099.1	254	possible transmembrane regulator
139	DT104_03891	2.45804	1.01588	0.012876	0.0232121	protein_coding	hypothetical protein	chromosome I	HF937208.1	427609	428097	gene432	-	NA		CCW73103.1	162	hypothetical protein DT104_03891
140	DT104_03961	-0.438702	-3.20047	0.00201912	0.00449083	protein_coding	MexE family multidrug efflux RND transporter periplasmic adaptor subunit	chromosome I	HF937208.1	435168	436394	gene439	-	NA		CCW73110.1	408	putative cation efflux pump
141	DT104_03981	3.53833	-1.0627	0.00380777	0.00782476	protein_coding	Cu(I)-responsive transcriptional regulator	chromosome I	HF937208.1	438971	439435	gene441	-	NA		CCW73112.1	154	putative transcriptional regulatory protein
142	DT104_03991	2.89428	-1.36392	0.000980152	0.00238992	protein_coding	copper chaperone	chromosome I	HF937208.1	439513	439707	gene442	-	NA		CCW73113.1	64	putative metal-binding transport protein
143	DT104_04001	3.58311	-2.53121	4.81e-07	3.69e-06	protein_coding	MFS transporter	chromosome I	HF937208.1	440000	441253	gene443	-	NA		CCW73114.1	417	putative metabolite transport protein
144	DT104_04011	5.5416	1.60365	2.49e-07	2.16e-06	protein_coding	type III restriction-modification system StyLTI enzyme mod	chromosome I	HF937208.1	441442	443400	gene444	-	NA	mod	CCW73115.1	652	type III restriction-modification system enzyme (StyLTI) modification methylase
145	DT104_04111	3.28109	-3.98682	1.93e-07	1.75e-06	protein_coding	propionate catabolism operon regulatory protein	chromosome I	HF937208.1	454198	455823	gene454	-	NA	prpR	CCW73125.1	541	propionate catabolism operon regulatory protein
146	DT104_04131	2.11017	-1.60903	0.000292335	0.000815919	protein_coding	2-methylcitrate synthase	chromosome I	HF937208.1	457098	458267	gene456	-	NA	prpC	CCW73127.1	389	methylcitrate synthase
147	DT104_04151	3.58943	-1.00973	0.00066909	0.00169964	protein_coding	propionate--CoA ligase	chromosome I	HF937208.1	459799	461685	gene458	-	NA	prpE	CCW73129.1	628	PrpE protein
148	DT104_04181	2.3142	1.61388	0.00555405	0.010946	protein_coding	transcriptional regulator	chromosome I	HF937208.1	466298	466921	gene461	-	NA		CCW73132.1	207	conserved hypothetical protein
149	DT104_04221	2.77464	-1.31907	0.00126482	0.00300565	protein_coding	DUF2755 domain-containing protein	chromosome I	HF937208.1	470837	471145	gene466	-	NA		CCW73136.1	102	putative membrane protein
150	DT104_04231	6.25512	-1.818	2.74e-07	2.31e-06	protein_coding	DUF2754 domain-containing protein	chromosome I	HF937208.1	471413	471628	gene467	-	NA		CCW73137.1	71	putative membrane protein
151	DT104_04241	6.26896	1.43274	9.21e-07	6.26e-06	protein_coding	D-alanine--D-alanine ligase A	chromosome I	HF937208.1	471654	472748	gene468	-	NA	ddlA	CCW73138.1	364	D-alanine:D-alanine ligase A
152	DT104_04251	4.73815	-3.30011	1.88e-08	3.05e-07	protein_coding	extensin	chromosome I	HF937208.1	472826	473539	gene469	-	NA		CCW73139.1	237	hypothetical protein DT104_04251
153	DT104_04271	6.28321	-1.79919	3.75e-07	3.01e-06	protein_coding	anti-adapter protein IraP	chromosome I	HF937208.1	475210	475476	gene471	-	NA	yaiB	CCW73141.1	88	conserved hypothetical protein
154	DT104_04281	6.63704	-1.91177	1.55e-07	1.48e-06	protein_coding	phosphate starvation-inducible protein PsiF	chromosome I	HF937208.1	475828	476148	gene472	-	NA	psiF	CCW73142.1	106	phosphate starvation-inducible protein PsiF
155	DT104_04311	4.5207	1.04173	0.00112316	0.00269669	protein_coding	YaiI/YqxD family protein	chromosome I	HF937208.1	478316	478771	gene475	-	NA	yaiI	CCW73145.1	151	conserved hypothetical protein
156	DT104_04341	5.70335	-1.26381	7.3e-07	5.21e-06	protein_coding	hypothetical protein	chromosome I	HF937208.1	479970	480647	gene478	-	NA	aroM	CCW73148.1	225	AroM protein
157	DT104_04351	6.17759	-1.01454	4.47e-06	2.31e-05	protein_coding	hypothetical protein	chromosome I	HF937208.1	480718	481002	gene479	-	NA	yaiE	CCW73149.1	94	conserved hypothetical protein
158	DT104_04381	3.89563	-1.53272	1.12e-05	5.03e-05	protein_coding	MFS transporter AraJ	chromosome I	HF937208.1	483007	484179	gene482	-	NA	araJ	CCW73152.1	390	transmembrane efflux protein
159	DT104_04401	3.72077	2.01364	4.68e-05	0.000166867	protein_coding	exonuclease subunit SbcD	chromosome I	HF937208.1	487489	488691	gene484	-	NA	sbcD	CCW73154.1	400	exonuclease SbcD
160	DT104_04441	6.93747	1.86449	2.95e-06	1.64e-05	protein_coding	branched-chain amino acid transport system 2 carrier protein	chromosome I	HF937208.1	492080	493399	gene489	-	NA	brnQ	CCW73158.1	439	branched chain amino acid transport system II carrier protein
161	DT104_04451	5.3642	1.91513	8.4e-08	9.26e-07	protein_coding	proline-specific permease ProY	chromosome I	HF937208.1	493474	494844	gene490	-	NA	proY	CCW73159.1	456	proline-specific permease ProY
162	DT104_04471	11.4882	-2.15967	1.47e-09	5.01e-08	protein_coding	peroxiredoxin	chromosome I	HF937208.1	496895	497497	gene492	-	NA		CCW73161.1	200	probable peroxidase
163	DT104_04481	7.46008	-1.92724	2.69e-09	7.88e-08	protein_coding	ACP phosphodiesterase	chromosome I	HF937208.1	497707	498288	gene493	-	NA	yajB	CCW73162.1	193	conserved hypothetical protein
164	DT104_04491	4.11284	2.60296	3.44e-05	0.000127828	protein_coding	tRNA preQ1(34) S-adenosylmethionine ribosyltransferase-isomerase QueA	chromosome I	HF937208.1	498382	499446	gene494	-	NA	queA	CCW73163.1	354	S-adenosylmethionine:tRNA ribosyltransferase-isomerase
165	DT104_04501	6.16682	1.03362	5.61e-06	2.78e-05	protein_coding	tRNA guanosine(34) transglycosylase Tgt	chromosome I	HF937208.1	499643	500770	gene496	-	NA	tgt	CCW73164.1	375	queuine tRNA-ribosyltransferase; tRNA-guanine transglycosylase
166	DT104_04521	7.39592	1.53132	6.87e-08	8.04e-07	protein_coding	protein translocase subunit SecD	chromosome I	HF937208.1	501153	503000	gene498	-	NA	secD	CCW73166.1	615	protein-export membrane protein SecD
167	DT104_04571	3.68823	-1.08063	0.0014988	0.0034984	protein_coding	hypothetical protein	chromosome I	HF937208.1	505978	506304	gene504	-	NA		CCW73171.1	108	putative uncharacterized protein STY0450-like
168	DT104_04581	8.40219	-1.24923	4.98e-06	2.52e-05	protein_coding	nucleoside-specific channel-forming protein Tsx	chromosome I	HF937208.1	506359	507222	gene505	-	NA	tsx	CCW73172.1	287	nucleoside-specific channel-forming protein tsx precursor
169	DT104_04661	8.47815	-2.84743	1.91e-10	1.57e-08	protein_coding	aldo/keto reductase	chromosome I	HF937208.1	512421	513395	gene513	-	NA		CCW73180.1	324	putative oxidoreductase
170	DT104_04701	6.40234	1.98449	5.66e-08	6.97e-07	protein_coding	tRNA 4-thiouridine(8) synthase ThiI	chromosome I	HF937208.1	516690	518138	gene517	-	NA		CCW73184.1	482	thiamine biosynthesis protein ThiI
171	DT104_04711	3.36978	-1.20143	0.000344518	0.000941566	protein_coding	phosphonate ABC transporter permease	chromosome I	HF937208.1	518182	518979	gene518	-	NA	phnV	CCW73185.1	265	probable membrane component of 2-aminoethylphosphonate transporter
172	DT104_04721	2.46428	-1.98455	3.64e-05	0.000133736	protein_coding	phosphonate ABC transporter permease	chromosome I	HF937208.1	518982	519842	gene519	-	NA	phnU	CCW73186.1	286	probable membrane component of 2-aminoethylphosphonate transporter
173	DT104_04731	4.72159	-2.43533	1.88e-08	3.05e-07	protein_coding	ABC transporter ATP-binding protein	chromosome I	HF937208.1	519845	520954	gene520	-	NA	phnT	CCW73187.1	369	probable ATP-binding component of 2-aminoethylphosphonate transporter
174	DT104_04741	3.79498	-2.03903	1.65e-06	1e-05	protein_coding	phosphonate ABC transporter substrate-binding protein	chromosome I	HF937208.1	520960	521973	gene521	-	NA	phnS	CCW73188.1	314	probable periplasmic binding component of 2-aminoethylphosphonate transporter
175	DT104_04781	5.80369	-1.176	2.11e-05	8.48e-05	protein_coding	DJ-1 family protein	chromosome I	HF937208.1	525049	525639	gene525	-	NA	thiJ	CCW73192.1	196	4-methyl-5(b-hydroxyethyl)-thiazole monophosphate biosynthesis (ThiJ) protein
176	DT104_04791	6.75792	-1.14594	1.05e-06	6.92e-06	protein_coding	2-dehydropantoate 2-reductase	chromosome I	HF937208.1	525602	526513	gene526	-	NA	apbA	CCW73193.1	303	2-dehydropantoate 2-reductase (ApbA)
177	DT104_04851	6.82473	-1.72613	6.28e-07	4.64e-06	protein_coding	protoheme IX farnesyltransferase	chromosome I	HF937208.1	532176	533066	gene533	-	NA	cyoE	CCW73199.1	296	cytochrome o ubiquinol oxidase C subunit
178	DT104_04861	5.8368	-2.50417	2.53e-08	3.76e-07	protein_coding	cytochrome o ubiquinol oxidase subunit IV	chromosome I	HF937208.1	533078	533407	gene534	-	NA	cyoD	CCW73200.1	109	cytochrome o ubiquinol oxidase C subunit
179	DT104_04871	6.68704	-2.28505	7e-08	8.14e-07	protein_coding	cytochrome o ubiquinol oxidase subunit III	chromosome I	HF937208.1	533407	534021	gene535	-	NA	cyoC	CCW73201.1	171	cytochrome o ubiquinol oxidase subunit III
180	DT104_04881	8.62031	-2.38606	1.24e-08	2.33e-07	protein_coding	cytochrome o ubiquinol oxidase subunit I	chromosome I	HF937208.1	534011	536002	gene536	-	NA	cyoB	CCW73202.1	663	cytochrome o ubiquinol oxidase subunit I
181	DT104_04891	8.30069	-3.0652	6.06e-09	1.41e-07	protein_coding	cytochrome o ubiquinol oxidase subunit II	chromosome I	HF937208.1	536013	536969	gene537	-	NA	cyoA	CCW73203.1	318	cytochrome o ubiquinol oxidase subunit II
182	DT104_04901	3.19995	2.91923	7.06e-06	3.38e-05	protein_coding	muropeptide transporter AmpG	chromosome I	HF937208.1	537422	538897	gene538	-	NA	ampG	CCW73204.1	491	AmpG protein
183	DT104_04911	3.74421	2.14156	1.12e-05	5.05e-05	protein_coding	hypothetical protein	chromosome I	HF937208.1	538941	539570	gene539	-	NA	yajG	CCW73205.1	210	putative lipoprotein
184	DT104_04921	6.96077	-2.95745	2.46e-09	7.37e-08	protein_coding	BolA family transcriptional regulator	chromosome I	HF937208.1	539823	540140	gene541	-	NA	bolA	CCW73206.1	105	BolA protein
185	DT104_04931	8.31821	2.18658	1.42e-08	2.49e-07	protein_coding	trigger factor	chromosome I	HF937208.1	540487	541785	gene543	-	NA	tig	CCW73207.1	432	trigger factor
186	DT104_04971	8.23772	1.5035	4.06e-07	3.21e-06	protein_coding	peptidylprolyl isomerase	chromosome I	HF937208.1	547490	549361	gene548	-	NA	ppiD	CCW73211.1	623	peptidyl-prolyl cis-trans isomerase D
187	DT104_04981	3.07033	-1.29129	0.000313857	0.000870492	protein_coding	hypothetical protein	chromosome I	HF937208.1	549511	549885	gene549	-	NA	ybaV	CCW73212.1	124	putative exported protein
188	DT104_04991	3.26285	-1.22694	0.00224391	0.00491879	protein_coding	thioesterase	chromosome I	HF937208.1	549989	550387	gene550	-	NA		CCW73213.1	132	conserved hypothetical protein
189	DT104_05011	7.4804	-3.10964	3.18e-10	2.02e-08	protein_coding	ABC transporter substrate-binding protein	chromosome I	HF937208.1	551253	552953	gene552	-	NA	ybaE	CCW73215.1	487	putative solute-binding protein
190	DT104_05041	4.63761	-1.26151	0.00014126	0.000428718	protein_coding	Lrp/AsnC family transcriptional regulator	chromosome I	HF937208.1	555090	555548	gene555	-	NA	ybaO	CCW73218.1	152	hypothetical transcriptional regulator
191	DT104_05101	9.01365	-2.33885	1.73e-10	1.47e-08	protein_coding	hypothetical protein	chromosome I	HF937208.1	562179	562748	gene562	-	NA		CCW73224.1	189	conserved hypothetical lipoprotein
192	DT104_05131	3.27759	-1.71664	1.43e-05	6.15e-05	protein_coding	50S ribosomal protein L31 type B	chromosome I	HF937208.1	565176	565436	gene566	-	NA	rpmE2	CCW73227.1	86	putative 50s ribosomal protein L31 (second copy)
193	DT104_05141	3.87463	-1.73988	1.04e-05	4.74e-05	protein_coding	50S ribosomal protein L36	chromosome I	HF937208.1	565442	565582	gene567	-	NA	rpmJ2	CCW73228.1	46	putative 50s ribosomal protein L36 (second copy)
194	DT104_05151	5.09797	-2.30243	1.6e-08	2.71e-07	protein_coding	membrane protein	chromosome I	HF937208.1	565638	566108	gene568	-	NA		CCW73229.1	156	putative membrane protein
195	DT104_05171	7.36854	-1.3692	1.51e-05	6.39e-05	protein_coding	hemolysin expression-modulating protein Hha	chromosome I	HF937208.1	566955	567173	gene570	-	NA	hha	CCW73231.1	72	haemolysin expression modulating protein
196	DT104_05181	7.41943	-1.87179	2.08e-06	1.23e-05	protein_coding	Hha toxicity attenuator	chromosome I	HF937208.1	567201	567575	gene571	-	NA	ybaJ	CCW73232.1	124	conserved hypothetical protein
197	DT104_05191	8.17413	1.74966	4.88e-09	1.21e-07	protein_coding	multidrug efflux RND transporter permease subunit	chromosome I	HF937208.1	568071	571220	gene572	-	NA	acrB	CCW73233.1	1049	acriflavin resistance protein B
198	DT104_05201	7.66853	1.71258	1.35e-08	2.43e-07	protein_coding	MexE family multidrug efflux RND transporter periplasmic adaptor subunit	chromosome I	HF937208.1	571243	572436	gene573	-	NA	acrA	CCW73234.1	397	acriflavin resistance protein A precursor
199	DT104_05221	6.26868	1.60545	8.19e-08	9.11e-07	protein_coding	mechanosensitive channel MscK	chromosome I	HF937208.1	573350	576712	gene575	-	NA		CCW73236.1	1120	integral membrane protein AefA
200	DT104_05261	4.5874	3.29197	1.4e-07	1.37e-06	protein_coding	adenine phosphoribosyltransferase	chromosome I	HF937208.1	579066	579617	gene581	-	NA	apt	CCW73240.1	183	adenine phosphoribosyltransferase
201	DT104_05301	7.09353	-2.46634	1.53e-06	9.44e-06	protein_coding	molecular chaperone HtpG	chromosome I	HF937208.1	582726	584624	gene585	-	NA	htpG	CCW73244.1	632	heat shock protein HtpG
202	DT104_05311	6.41077	2.22016	1.09e-07	1.12e-06	protein_coding	adenylate kinase	chromosome I	HF937208.1	584865	585509	gene587	-	NA	adk	CCW73245.1	214	adenylate kinase
203	DT104_05321	6.86232	-1.85539	3.67e-07	2.96e-06	protein_coding	ferrochelatase	chromosome I	HF937208.1	585738	586700	gene589	-	NA	hemH	CCW73246.1	320	ferrochelatase
204	DT104_05331	5.87477	3.7436	7.19e-09	1.58e-07	protein_coding	acetylesterase	chromosome I	HF937208.1	586697	587668	gene590	-	NA	aes	CCW73247.1	323	acetyl esterase
205	DT104_05341	4.76374	2.28844	2.02e-07	1.82e-06	protein_coding	inosine/guanosine kinase	chromosome I	HF937208.1	587821	589125	gene591	-	NA	gsk	CCW73248.1	434	inosine-guanosine kinase
206	DT104_05361	3.77996	1.25598	0.00469741	0.00944532	protein_coding	MFS transporter	chromosome I	HF937208.1	591065	592285	gene593	-	NA	fsr	CCW73250.1	406	fosmidomycin resistance protein
207	DT104_05381	5.17199	1.64366	4.26e-05	0.000154257	protein_coding	Cys-tRNA(Pro) deacylase	chromosome I	HF937208.1	594227	594706	gene595	-	NA		CCW73252.1	159	conserved hypothetical protein
208	DT104_05391	4.54355	1.18366	0.000150356	0.000452372	protein_coding	hypothetical protein	chromosome I	HF937208.1	594908	595702	gene596	-	NA		CCW73253.1	264	conserved hypothetical protein
209	DT104_05481	5.1867	1.55326	1.36e-05	5.92e-05	protein_coding	oxidoreductase	chromosome I	HF937208.1	603754	604524	gene605	-	NA	ybbO	CCW73262.1	256	hypothetical oxidoreductase
210	DT104_05491	4.23683	1.96119	2.27e-06	1.31e-05	protein_coding	multifunctional acyl-CoA thioesterase I/protease I/lysophospholipase L1	chromosome I	HF937208.1	604679	605293	gene606	-	NA	tesA	CCW73263.1	204	acyl-coA thioesterase I
211	DT104_05571	4.11818	-1.47913	4.98e-06	2.52e-05	protein_coding	HTH-type transcriptional activator AllS	chromosome I	HF937208.1	613675	614601	gene614	-	NA		CCW73271.1	308	hypothetical lysR-family transcriptional regulator
212	DT104_05651	1.91102	2.43922	0.000780224	0.00195036	protein_coding	5-(carboxyamino)imidazole ribonucleotide mutase	chromosome I	HF937208.1	620966	621475	gene622	-	NA	purE	CCW73279.1	169	phosphoribosylaminoimidazole carboxylase catalytic subunit
213	DT104_05661	3.80747	2.61895	5.84e-05	0.000201939	protein_coding	UDP-2%2C3-diacylglucosamine hydrolase	chromosome I	HF937208.1	621593	622315	gene624	-	NA	ybbF	CCW73280.1	240	conserved hypothetical protein
214	DT104_05681	7.03712	1.72901	9.54e-08	1.01e-06	protein_coding	cysteine--tRNA ligase	chromosome I	HF937208.1	622985	624370	gene626	-	NA	cysS	CCW73282.1	461	cysteinyl-tRNA synthetase
215	DT104_05711	1.93039	1.22389	0.0118615	0.0215753	protein_coding	metal-dependent hydrolase	chromosome I	HF937208.1	625665	626210	gene629	-	NA	ybcI	CCW73285.1	181	putative membrane protein
216	DT104_05741	6.17858	2.09339	1.34e-08	2.43e-07	protein_coding	type 1 fimbrial protein subunit FimA	chromosome I	HF937208.1	627965	628522	gene633	-	NA	fimA	CCW73288.1	185	type-1 fimbrial protein, a chain precursor
217	DT104_05751	4.37496	1.47522	0.000133893	0.000410458	protein_coding	type 1 fimbrial protein subunit FimI	chromosome I	HF937208.1	628598	629131	gene634	-	NA	fimI	CCW73289.1	177	major pilin protein
218	DT104_05761	3.84971	1.68145	2.59e-05	0.000101154	protein_coding	chaperone protein FimC	chromosome I	HF937208.1	629175	629867	gene635	-	NA	fimC	CCW73290.1	230	fimbrial chaperone protein
219	DT104_05791	3.20008	1.10881	0.00194859	0.0043619	protein_coding	fimbrial-like protein FimF	chromosome I	HF937208.1	633542	634060	gene638	-	NA	fimF	CCW73293.1	172	putative fimbrial protein in fimZ 5\\' region
220	DT104_05801	2.0887	2.32183	0.000275534	0.000774362	protein_coding	DNA-binding response regulator	chromosome I	HF937208.1	634106	634738	gene639	-	NA	fimZ	CCW73294.1	210	probable transcriptional regulator (FimXZ protein)
221	DT104_05871	1.05338	3.68597	6.3e-05	0.000215103	protein_coding	membrane protein	chromosome I	HF937208.1	638654	640306	gene646	-	NA		CCW73300.1	550	putative membrane protein
222	DT104_05881	0.474398	3.62266	0.00110113	0.00265035	protein_coding	glycosyltransferase	chromosome I	HF937208.1	640287	641213	gene647	-	NA	gtrB	CCW73301.1	308	bactoprenol glucosyl transferase
223	DT104_05891	0.920214	2.36366	0.00690917	0.0133092	protein_coding	GtrA family protein	chromosome I	HF937208.1	641210	641572	gene648	-	NA	gtrA	CCW73302.1	120	bactoprenol-linked glucose translocase
224	DT104_05981	5.35398	1.47219	1.58e-06	9.68e-06	protein_coding	mechanosensitive ion channel family protein	chromosome I	HF937208.1	649485	650732	gene659	-	NA	ybdG	CCW73311.1	415	putative membrane protein
225	DT104_06101	3.32339	-1.06336	0.00454503	0.0091807	protein_coding	RamA family antibiotic efflux transcriptional regulator	chromosome I	HF937208.1	662866	663207	gene672	-	NA	ramA	CCW73323.1	113	transcriptional activator RamA
226	DT104_06131	4.8291	-1.44365	3.25e-06	1.78e-05	protein_coding	TonB-dependent siderophore receptor	chromosome I	HF937208.1	665408	667663	gene676	-	NA	fepA	CCW73326.1	751	ferrienterobactin receptor precursor
227	DT104_06171	6.23364	1.66263	4.1e-08	5.5e-07	protein_coding	LPS O-antigen length regulator	chromosome I	HF937208.1	673446	674582	gene680	-	NA	fepE	CCW73330.1	378	ferric enterobactin transport protein
228	DT104_06201	1.93152	-1.6139	0.00228206	0.00498892	protein_coding	iron-enterobactin transporter membrane protein	chromosome I	HF937208.1	676415	677422	gene683	-	NA	fepD	CCW73333.1	335	ferric enterobactin transport protein FepD
229	DT104_06231	3.17526	-1.65329	0.000106253	0.000335456	protein_coding	isochorismate synthase EntC	chromosome I	HF937208.1	680105	681280	gene686	-	NA	entC	CCW73336.1	391	isochorismate synthase EntC
230	DT104_06241	1.8374	-1.36649	0.0036786	0.00759786	protein_coding	2%2C3-dihydroxybenzoate-AMP ligase	chromosome I	HF937208.1	681290	682900	gene687	-	NA	entE	CCW73337.1	536	2,3-dihydroxybenzoate-AMP ligase
231	DT104_06291	8.14366	-1.93388	1.15e-08	2.23e-07	protein_coding	carbon starvation protein A	chromosome I	HF937208.1	685124	687229	gene691	-	NA	cstA	CCW73341.1	701	carbon starvation protein A
232	DT104_06301	5.48913	-2.92322	5.78e-08	7.07e-07	protein_coding	DUF466 domain-containing protein	chromosome I	HF937208.1	687293	687490	gene692	-	NA		CCW73342.1	65	conserved hypothetical protein
233	DT104_06311	6.40955	-3.40301	8.58e-10	3.47e-08	protein_coding	oxidoreductase	chromosome I	HF937208.1	687526	688614	gene693	-	NA	ybdH	CCW73343.1	362	putative oxidoreductase
234	DT104_06321	5.50608	-2.20709	1e-07	1.05e-06	protein_coding	pyridoxal phosphate-dependent aminotransferase	chromosome I	HF937208.1	688741	689901	gene694	-	NA		CCW73344.1	386	putative aminotransferase
235	DT104_06331	5.01153	-1.05742	8.57e-05	0.000280166	protein_coding	transcriptional regulator	chromosome I	HF937208.1	689902	690519	gene695	-	NA		CCW73345.1	205	conserved hypothetical protein
236	DT104_06341	3.85622	1.23064	0.000141399	0.000428871	protein_coding	phosphoadenosine phosphosulfate reductase	chromosome I	HF937208.1	690492	691727	gene696	-	NA		CCW73346.1	411	conserved hypothetical protein
237	DT104_06371	10.7384	-1.8412	8.62e-09	1.79e-07	protein_coding	alkyl hydroperoxide reductase subunit C	chromosome I	HF937208.1	694299	694862	gene700	-	NA	ahpC	CCW73349.1	187	alkyl hydroperoxide reductase c22 protein
238	DT104_06401	5.1824	-1.83724	1.18e-07	1.2e-06	protein_coding	DMSO reductase subunit A	chromosome I	HF937208.1	697554	699833	gene703	-	NA		CCW73352.1	759	molybdopterin-containing oxidoreductase catalytic subunit
239	DT104_06431	10.679	-2.27295	1.77e-09	5.69e-08	protein_coding	universal stress protein G	chromosome I	HF937208.1	701222	701650	gene706	-	NA	ybdQ	CCW73355.1	142	conserved hypothetical protein
240	DT104_06451	5.43598	1.41644	6.72e-05	0.000226981	protein_coding	nucleoside diphosphate kinase regulator	chromosome I	HF937208.1	703194	703604	gene709	-	NA	rnk	CCW73357.1	136	regulator of nucleoside diphosphate kinase
241	DT104_06471	4.00502	-1.3248	0.000355693	0.000969926	protein_coding	anion permease	chromosome I	HF937208.1	704755	706218	gene712	-	NA	citT	CCW73359.1	487	citrate carrier
242	DT104_06491	4.52376	-1.06382	0.000115017	0.000359622	protein_coding	citrate lyase holo-[acyl-carrier protein] synthase	chromosome I	HF937208.1	707124	707675	gene714	-	NA	citX	CCW73361.1	183	probable apo-citrate lyase phosphoribosyl-dephospho-coa transferase
243	DT104_06501	4.12219	-1.42346	0.00307264	0.00648401	protein_coding	citrate lyase subunit alpha	chromosome I	HF937208.1	707679	709208	gene715	-	NA	citF	CCW73362.1	509	citrate lyase alpha chain
244	DT104_06511	2.66702	-1.13366	0.00889074	0.0166513	protein_coding	citrate (pro-3S)-lyase subunit beta	chromosome I	HF937208.1	709218	710126	gene716	-	NA	citE	CCW73363.1	302	citrate lyase beta chain
245	DT104_06531	0.773115	-2.12091	0.00131723	0.00311951	protein_coding	[citrate (pro-3S)-lyase] ligase	chromosome I	HF937208.1	710416	711492	gene718	-	NA	citC	CCW73365.1	358	[citrate (pro-3S)-lyase] ligase [Salmonella enterica subsp. enterica serovar Typhimurium str. DT104]
246	DT104_06561	4.73404	2.65363	3.42e-07	2.78e-06	protein_coding	anaerobic C4-dicarboxylate transporter DcuC	chromosome I	HF937208.1	714241	715626	gene722	-	NA	dcuC	CCW73368.1	417	C4-dicarboxylate anaerobic carrier
247	DT104_06571	3.83796	2.15627	1.27e-05	5.58e-05	protein_coding	phospholipid:lipid A palmitoyltransferase	chromosome I	HF937208.1	716005	716577	gene723	-	NA	pagP	CCW73369.1	190	antimicrobial peptide resistance and lipid A acylation protein
248	DT104_06581	10.3443	1.60995	7.7e-07	5.4e-06	protein_coding	cold-shock protein	chromosome I	HF937208.1	716765	716974	gene724	-	NA	cspE	CCW73370.1	69	cold shock-like protein cspE
249	DT104_06591	4.91974	-1.50046	8.28e-06	3.88e-05	protein_coding	fluoride efflux transporter CrcB	chromosome I	HF937208.1	717032	717415	gene725	-	NA	crcB	CCW73371.1	127	putative membrane protein
250	DT104_06611	5.00657	1.44143	9.62e-05	0.00030999	protein_coding	twin-arginine translocase subunit TatE	chromosome I	HF937208.1	718423	718626	gene727	-	NA	tatE	CCW73373.1	67	sec-independent protein translocase protein TatE
251	DT104_06631	4.62384	1.07082	0.000258557	0.000733006	protein_coding	LysR family transcriptional regulator	chromosome I	HF937208.1	719883	720836	gene729	-	NA	ybeF	CCW73375.1	317	lysR-family transcriptional regulator
252	DT104_06641	4.65481	1.40851	2.81e-05	0.000108325	protein_coding	octanoyltransferase	chromosome I	HF937208.1	721138	721779	gene730	-	NA	lipB	CCW73376.1	191	lipoate-protein ligase B (lipoate biosynthesis protein B)
253	DT104_06661	5.99344	1.64558	9.25e-08	9.88e-07	protein_coding	serine-type D-Ala-D-Ala carboxypeptidase	chromosome I	HF937208.1	722251	723462	gene732	-	NA	dacA	CCW73378.1	403	D-alanine carboxypeptidase
254	DT104_06691	5.594	1.03928	6.06e-05	0.000207786	protein_coding	penicillin-binding protein 2	chromosome I	HF937208.1	725873	727774	gene735	-	NA	mrdA	CCW73381.1	633	penicillin-binding protein 2
255	DT104_06701	4.91597	1.39316	8.4e-05	0.000275403	protein_coding	23S rRNA (pseudouridine(1915)-N(3))-methyltransferase RlmH	chromosome I	HF937208.1	727805	728272	gene736	-	NA	ybeA	CCW73382.1	155	conserved hypothetical protein
256	DT104_06721	5.25887	-1.08551	3.25e-05	0.000122156	protein_coding	adenosylcobalamin/alpha-ribazole phosphatase	chromosome I	HF937208.1	728922	729530	gene738	-	NA	cobC	CCW73384.1	202	alpha-ribazole-5\\'-phosphate phosphatase
257	DT104_06741	4.23916	1.51952	1.16e-05	5.19e-05	protein_coding	nicotinate-nicotinamide nucleotide adenylyltransferase	chromosome I	HF937208.1	730696	731337	gene740	-	NA		CCW73386.1	213	conserved hypothetical protein
258	DT104_06751	5.7325	1.45868	1.06e-06	6.95e-06	protein_coding	DNA polymerase III subunit delta	chromosome I	HF937208.1	731339	732370	gene741	-	NA	holA	CCW73387.1	343	DNA polymerase III, delta subunit
259	DT104_06761	6.30563	1.06589	2.19e-05	8.75e-05	protein_coding	hypothetical protein	chromosome I	HF937208.1	732370	732960	gene742	-	NA	rlpB	CCW73388.1	196	rare lipoprotein B precursor
260	DT104_06771	8.36387	2.06611	6.78e-10	3.05e-08	protein_coding	leucine--tRNA ligase	chromosome I	HF937208.1	732975	735557	gene743	-	NA	leuS	CCW73389.1	941	leucyl-tRNA synthetase
261	DT104_06781	1.87929	3.80394	0.000353274	0.000964411	protein_coding	D-galactarate dehydratase	chromosome I	HF937208.1	735794	736135	gene744	-	NA		CCW73390.1	113	putative hydrolase N-terminus
262	DT104_06791	4.30949	2.82371	3.09e-05	0.000117369	protein_coding	carbohydrate hydrolase	chromosome I	HF937208.1	736152	737324	gene745	-	NA		CCW73391.1	390	putative hydrolase C-terminus
263	DT104_06801	4.46076	1.318	0.000250951	0.000713106	protein_coding	2-keto-3-deoxygluconate permease 2	chromosome I	HF937208.1	737374	738327	gene746	-	NA		CCW73392.1	317	probable permease
264	DT104_06821	9.17976	-3.036	2.22e-10	1.64e-08	protein_coding	hypothetical protein	chromosome I	HF937208.1	740416	740889	gene748	-	NA	ybeL	CCW73394.1	157	conserved hypothetical protein
265	DT104_06921	4.77874	-1.78153	9.8e-07	6.56e-06	protein_coding	amino acid ABC transporter ATP-binding protein	chromosome I	HF937208.1	750460	751185	gene757	-	NA	gltL	CCW73404.1	241	glutamate/aspartate transport ATP-binding protein GltL
266	DT104_06931	3.72935	-1.69521	5.06e-06	2.56e-05	protein_coding	glutamate/aspartate ABC transporter permease	chromosome I	HF937208.1	751185	751859	gene758	-	NA	gltK	CCW73405.1	224	glutamate/aspartate transport system permease protein GltK
267	DT104_06941	4.37807	-1.55682	7.28e-06	3.47e-05	protein_coding	amino acid ABC transporter permease	chromosome I	HF937208.1	751859	752599	gene759	-	NA	gltJ	CCW73406.1	246	glutamate/aspartate transport system permease protein GltJ
268	DT104_06951	7.82156	-2.63392	8.35e-10	3.44e-08	protein_coding	amino acid ABC transporter substrate-binding protein	chromosome I	HF937208.1	752759	753685	gene760	-	NA	ybeJ	CCW73407.1	308	ABC transporter periplasmic binding protein (glutamate/aspartate?)
269	DT104_06981	6.75808	-1.28452	1.89e-07	1.73e-06	protein_coding	endoribonuclease YbeY	chromosome I	HF937208.1	756616	757089	gene764	-	NA		CCW73410.1	157	conserved hypothetical protein
270	DT104_07011	7.19946	-1.93814	6.28e-09	1.43e-07	protein_coding	2-octaprenyl-3-methyl-6-methoxy-1%2C4-benzoquinol hydroxylase	chromosome I	HF937208.1	759905	761080	gene767	-	NA	yleB	CCW73413.1	391	putative monooxygenase
271	DT104_07031	9.89036	4.74237	5.59e-12	2.72e-09	protein_coding	asparagine synthase B	chromosome I	HF937208.1	762789	764453	gene776	-	NA	asnB	CCW73415.1	554	asparagine synthetase B
272	DT104_07041	5.4684	1.4394	2.16e-06	1.26e-05	protein_coding	UMP phosphatase	chromosome I	HF937208.1	764743	765495	gene778	-	NA	nagD	CCW73416.1	250	NagD protein
273	DT104_07091	7.58736	1.9977	2.39e-08	3.62e-07	protein_coding	glutamine--tRNA ligase	chromosome I	HF937208.1	771271	772938	gene783	-	NA	glnS	CCW73421.1	555	glutaminyl-tRNA synthetase
274	DT104_07101	6.75127	-1.6217	2.94e-07	2.45e-06	protein_coding	chitoporin	chromosome I	HF937208.1	773384	774790	gene784	-	NA	ybfM	CCW73422.1	468	putative outer membrane protein
275	DT104_07111	4.87046	-1.57537	4.67e-06	2.39e-05	protein_coding	lipoprotein	chromosome I	HF937208.1	774840	775172	gene785	-	NA		CCW73423.1	110	putative lipoprotein
276	DT104_07131	2.02899	-1.06119	0.0245354	0.0412202	protein_coding	tricarballylate utilization protein TcuB	chromosome I	HF937208.1	776576	777715	gene787	-	NA	citB	CCW73425.1	379	citrate utilization protein B
277	DT104_07171	6.41695	1.38741	2.35e-06	1.35e-05	protein_coding	flavodoxin-1	chromosome I	HF937208.1	780978	781508	gene791	-	NA	fldA	CCW73429.1	176	flavodoxin 1
278	DT104_07181	2.92408	2.22541	3.16e-05	0.000119444	protein_coding	LexA regulated protein	chromosome I	HF937208.1	781659	781952	gene792	-	NA	ybfE	CCW73430.1	97	conserved hypothetical protein
279	DT104_07221	5.03789	2.25914	2.38e-07	2.09e-06	protein_coding	pyridoxamine 5'-phosphate oxidase family protein	chromosome I	HF937208.1	785363	785848	gene796	-	NA		CCW73434.1	161	possible 5-nitroimidazole antibiotic resistance
280	DT104_07231	6.33356	2.27202	3.62e-08	4.99e-07	protein_coding	putrescine-ornithine antiporter	chromosome I	HF937208.1	785913	787232	gene797	-	NA	potE	CCW73435.1	439	putrescine-ornithine antiporter
281	DT104_07241	8.12187	3.27043	1.01e-10	1.19e-08	protein_coding	ornithine decarboxylase SpeF	chromosome I	HF937208.1	787229	789427	gene798	-	NA	speF	CCW73436.1	732	ornithine decarboxylase, inducible
282	DT104_07251	4.66564	-1.39635	1.53e-05	6.47e-05	protein_coding	two-component system response regulator KdpE	chromosome I	HF937208.1	790190	790867	gene799	-	NA	kdpE	CCW73437.1	225	KDP operon transcriptional regulatory protein
283	DT104_07261	5.87814	-1.17946	1.23e-06	7.88e-06	protein_coding	two-component system sensor histidine kinase KdbD	chromosome I	HF937208.1	790864	793548	gene800	-	NA	kdpD	CCW73438.1	894	sensor protein KdpD
284	DT104_07271	2.20919	-1.08631	0.0118386	0.0215484	protein_coding	potassium-transporting ATPase subunit C	chromosome I	HF937208.1	793545	794129	gene801	-	NA	kdpC	CCW73439.1	194	potassium-transporting ATPase C chain
285	DT104_07301	8.23944	-2.49759	9.39e-08	9.97e-07	protein_coding	DUF2517 domain-containing protein	chromosome I	HF937208.1	798312	798518	gene805	-	NA	ybfA	CCW73442.1	68	putative exported protein
286	DT104_07331	5.71514	1.05526	1.05e-05	4.79e-05	protein_coding	Nif3-like dinuclear metal center hexameric protein	chromosome I	HF937208.1	801899	802642	gene809	-	NA		CCW73445.1	247	conserved hypothetical protein
287	DT104_07381	3.95821	1.15611	0.000177125	0.000521928	protein_coding	DNA recombinase	chromosome I	HF937208.1	805479	806045	gene814	-	NA	fimB	CCW73450.1	188	putative type 1 fimbriae regulatory protein
288	DT104_07411	0.145734	2.44585	0.0057745	0.0113348	protein_coding	UDP-galactopyranose mutase	chromosome I	HF937208.1	807868	809019	gene817	-	NA	glf	CCW73453.1	383	putative udp-galactopyranose mutase
289	DT104_07511	4.93219	-1.45372	1.64e-06	9.96e-06	protein_coding	transporter	chromosome I	HF937208.1	818622	819668	gene827	-	NA		CCW73463.1	320	putative membrane protein
290	DT104_07521	10.6058	-1.58485	1.7e-08	2.83e-07	protein_coding	type II citrate synthase	chromosome I	HF937208.1	819805	821088	gene828	-	NA	gltA	CCW73464.1	427	citrate synthase
291	DT104_07541	8.38973	-3.65204	5.43e-11	8.63e-09	protein_coding	succinate dehydrogenase cytochrome b556 subunit	chromosome I	HF937208.1	821843	822232	gene831	-	NA	sdhC	CCW73466.1	129	succinate dehydrogenase cytochrome b-556 subunit
292	DT104_07551	7.36712	-3.45213	2.75e-10	1.78e-08	protein_coding	succinate dehydrogenase%2C hydrophobic membrane anchor protein	chromosome I	HF937208.1	822226	822573	gene832	-	NA	sdhD	CCW73467.1	115	succinate dehydrogenase hydrophobic membrane anchor protein
293	DT104_07561	9.67483	-3.23579	3.21e-11	5.78e-09	protein_coding	succinate dehydrogenase flavoprotein subunit	chromosome I	HF937208.1	822573	824339	gene833	-	NA	sdhA	CCW73468.1	588	succinate dehydrogenase flavoprotein subunit
294	DT104_07581	10.4868	-1.82035	2.75e-09	8e-08	protein_coding	2-oxoglutarate dehydrogenase E1 component	chromosome I	HF937208.1	825595	828396	gene835	-	NA	sucA	CCW73470.1	933	2-oxoglutarate dehydrogenase E1 component
295	DT104_07591	9.44633	-1.20991	3.95e-07	3.14e-06	protein_coding	dihydrolipoyllysine-residue succinyltransferase	chromosome I	HF937208.1	828411	829619	gene836	-	NA	sucB	CCW73471.1	402	dihydrolipoamide succinyltransferase component (E2)
296	DT104_07661	4.94626	1.02524	0.000308724	0.000857724	protein_coding	acyl-CoA thioester hydrolase	chromosome I	HF937208.1	836877	837281	gene844	-	NA	ybgC	CCW73478.1	134	conserved hypothetical protein
297	DT104_07671	5.26531	2.27609	6.48e-08	7.72e-07	protein_coding	Tol-Pal system subunit TolQ	chromosome I	HF937208.1	837278	837970	gene845	-	NA	tolQ	CCW73479.1	230	TolQ protein
298	DT104_07681	4.0566	2.28757	1.58e-06	9.69e-06	protein_coding	colicin transporter	chromosome I	HF937208.1	837974	838402	gene846	-	NA	tolR	CCW73480.1	142	tolR protein
299	DT104_07721	7.28932	1.23251	3.58e-07	2.89e-06	protein_coding	cell division protein CpoB	chromosome I	HF937208.1	841675	842463	gene850	-	NA	ybgF	CCW73484.1	262	putative exported protein
300	DT104_07751	5.28158	-1.08734	6.94e-06	3.34e-05	protein_coding	zinc transporter ZitB	chromosome I	HF937208.1	845712	846650	gene860	-	NA	ybgR	CCW73487.1	312	probable cation transport protein
301	DT104_07771	7.98762	1.47165	7.5e-08	8.49e-07	protein_coding	3-deoxy-7-phosphoheptulonate synthase	chromosome I	HF937208.1	847467	848519	gene862	-	NA	aroG	CCW73489.1	350	phospho-2-dehydro-3-deoxyheptonate aldolase (DAHP synthetase) phenylalanine repressible
302	DT104_07791	3.80659	1.59815	2.09e-05	8.42e-05	protein_coding	fumarate hydratase	chromosome I	HF937208.1	849173	850018	gene864	-	NA		CCW73491.1	281	putative hydro-lyase
303	DT104_07811	0.533446	1.6555	0.0224429	0.0380332	protein_coding	LysR family transcriptional regulator	chromosome I	HF937208.1	851039	852022	gene866	-	NA		CCW73493.1	327	LysR-family transcriptional regulator
304	DT104_07861	2.61015	-1.20437	0.00237885	0.00518653	protein_coding	iron ABC transporter permease	chromosome I	HF937208.1	858113	859192	gene872	-	NA		CCW73498.1	359	ABC transporter permease (FecCD_family)
305	DT104_07871	2.93447	-1.57375	8.06e-05	0.000266074	protein_coding	ABC transporter ATP-binding protein	chromosome I	HF937208.1	859192	859968	gene873	-	NA		CCW73499.1	258	ABC transporter ATP-binding protein
306	DT104_07891	8.7901	-2.1409	1.06e-09	4.01e-08	protein_coding	galactose-1-epimerase	chromosome I	HF937208.1	861035	862075	gene876	-	NA	galM	CCW73501.1	346	aldose 1-epimerase (mutarotase)
307	DT104_07901	8.30901	-2.61812	5.86e-11	8.63e-09	protein_coding	galactokinase	chromosome I	HF937208.1	862069	863217	gene877	-	NA	galK	CCW73502.1	382	galactokinase
308	DT104_07911	7.98198	-2.93157	2.86e-11	5.57e-09	protein_coding	galactose-1-phosphate uridylyltransferase	chromosome I	HF937208.1	863220	864266	gene878	-	NA	galT	CCW73503.1	348	galactose-1-phosphate uridylyltransferase
309	DT104_07921	8.23779	-3.07525	1.42e-11	4.51e-09	protein_coding	UDP-glucose 4-epimerase	chromosome I	HF937208.1	864277	865293	gene879	-	NA	galE	CCW73504.1	338	UDP-glucose 4-epimerase
310	DT104_07931	1.18895	1.35226	0.0184161	0.0319441	protein_coding	DUF2167 domain-containing protein	chromosome I	HF937208.1	865516	866424	gene880	-	NA		CCW73505.1	302	putative membrane protein
311	DT104_08021	5.80413	1.07439	9.76e-05	0.000313204	protein_coding	pectinesterase	chromosome I	HF937208.1	874016	875299	gene889	-	NA	ybhC	CCW73514.1	427	possible pectinesterase precursor
312	DT104_08041	5.36405	-1.00037	1.27e-05	5.58e-05	protein_coding	formimidoylglutamase	chromosome I	HF937208.1	876757	877698	gene891	-	NA	hutG	CCW73516.1	313	formiminoglutamase
313	DT104_08181	5.67785	1.95933	3.42e-07	2.78e-06	protein_coding	cyclic pyranopterin monophosphate synthase	chromosome I	HF937208.1	894335	895324	gene906	-	NA	moaA	CCW73530.1	329	molybdenum cofactor biosynthesis protein A
314	DT104_08291	3.44982	-1.85777	1.78e-05	7.37e-05	protein_coding	EEP domain-containing protein	chromosome I	HF937208.1	902047	902805	gene918	-	NA	ybhP	CCW73541.1	252	conserved hypothetical protein
315	DT104_08301	6.72847	-2.0421	3.26e-08	4.58e-07	protein_coding	membrane protein	chromosome I	HF937208.1	902938	903348	gene919	-	NA		CCW73542.1	136	putative membrane protein
316	DT104_08361	4.7487	2.98595	9.96e-09	2.01e-07	protein_coding	ATP-dependent RNA helicase RhlE	chromosome I	HF937208.1	909283	910647	gene925	-	NA	rhlE	CCW73548.1	454	putative ATP-dependent RNA helicase rhlE
317	DT104_08401	3.57424	-3.14069	3.98e-06	2.09e-05	protein_coding	DksA/TraR family C4-type zinc finger protein	chromosome I	HF937208.1	914704	914970	gene929	-	NA	ybiI	CCW73552.1	88	hypothetical Zinc-finger containing protein
318	DT104_08461	10.9375	-3.21558	5.66e-11	8.63e-09	protein_coding	DNA starvation/stationary phase protection protein	chromosome I	HF937208.1	921184	921687	gene935	-	NA	dps	CCW73558.1	167	DNA protection during starvation protein
319	DT104_08471	2.67643	1.49661	0.00183076	0.0041209	protein_coding	threonine/homoserine exporter RhtA	chromosome I	HF937208.1	921990	922877	gene936	-	NA	ybiF	CCW73559.1	295	putative membrane protein
320	DT104_08481	10.4925	-1.58419	8.69e-09	1.8e-07	protein_coding	outer membrane protease	chromosome I	HF937208.1	923231	923746	gene937	-	NA	ompX	CCW73560.1	171	outer membrane protein X precursor
321	DT104_08491	4.85513	1.16622	0.00219827	0.00482869	protein_coding	phosphoethanolamine transferase	chromosome I	HF937208.1	923809	925389	gene938	-	NA	ybiP	CCW73561.1	526	putative membrane protein
322	DT104_08501	3.44434	1.94027	2.13e-05	8.53e-05	protein_coding	transcriptional regulator MntR	chromosome I	HF937208.1	925968	926441	gene940	-	NA		CCW73562.1	157	transcriptional regulator (iron dependant repressor family)
323	DT104_08521	5.12113	2.16416	4.82e-08	6.24e-07	protein_coding	L%2CD-transpeptidase	chromosome I	HF937208.1	927594	928514	gene942	-	NA	ybiS	CCW73564.1	306	putative exported protein
324	DT104_08531	6.4789	2.13656	8.72e-08	9.49e-07	protein_coding	ABC-F family ATPase	chromosome I	HF937208.1	928733	930325	gene943	-	NA	ybiT	CCW73565.1	530	ABC transporter ATP-binding protein
325	DT104_08541	0.70248	2.95087	0.00178061	0.0040304	protein_coding	membrane protein	chromosome I	HF937208.1	930934	931677	gene944	-	NA		CCW73566.1	247	conserved hypothetical protein
326	DT104_08561	4.26379	-4.17965	4.78e-07	3.67e-06	protein_coding	DUF1479 domain-containing protein	chromosome I	HF937208.1	932630	933895	gene946	-	NA		CCW73568.1	421	conserved hypothetical protein
327	DT104_08581	8.67297	-4.65006	2.07e-12	1.26e-09	protein_coding	formate C-acetyltransferase/glycerol dehydratase family glycyl radical enzyme	chromosome I	HF937208.1	935044	937476	gene948	-	NA	ybiW	CCW73570.1	810	putative formate acetyltransferase 3
328	DT104_08591	6.61799	-5.0595	7.14e-12	2.89e-09	protein_coding	glycyl-radical enzyme activating protein	chromosome I	HF937208.1	937482	938381	gene949	-	NA	ybiY	CCW73571.1	299	putative pyruvate formate-lyase 3 activating enzyme
329	DT104_08601	4.0491	1.71793	1.03e-05	4.69e-05	protein_coding	molybdopterin-synthase adenylyltransferase	chromosome I	HF937208.1	938659	939408	gene950	-	NA	moeB	CCW73572.1	249	molybdopterin biosynthesis MoeB protein
330	DT104_08611	5.51023	1.52552	9.23e-06	4.27e-05	protein_coding	molybdopterin molybdenumtransferase	chromosome I	HF937208.1	939408	940649	gene951	-	NA	moeA	CCW73573.1	413	molybdopterin biosynthesis MoeA protein
331	DT104_08671	5.12928	1.9343	2.74e-07	2.31e-06	protein_coding	30S ribosomal protein S12 methylthiotransferase RimO	chromosome I	HF937208.1	947226	948551	gene957	-	NA	yliG	CCW73579.1	441	conserved hypothetical protein
332	DT104_08681	8.89598	-3.26601	1.13e-08	2.22e-07	protein_coding	biofilm formation regulatory protein BssR	chromosome I	HF937208.1	948782	949165	gene958	-	NA		CCW73580.1	127	conserved hypothetical protein
333	DT104_08701	0.715158	1.95642	0.0126104	0.0227925	protein_coding	electron transfer flavoprotein subunit beta/FixA family protein	chromosome I	HF937208.1	950311	951165	gene961	-	NA		CCW73582.1	284	putative electron transfer flavoprotein (beta subunit)
334	DT104_08711	1.28314	1.33732	0.0197084	0.0339555	protein_coding	electron transfer flavoprotein subunit alpha	chromosome I	HF937208.1	951176	952123	gene962	-	NA		CCW73583.1	315	putative electron transfer flavoprotein (alpha subunit)
335	DT104_08751	4.52661	-1.81378	2.47e-07	2.15e-06	protein_coding	GntP family permease	chromosome I	HF937208.1	956875	957300	gene968	-	NA		CCW73587.1	141	putative inner membrane protein
336	DT104_08781	6.48494	-1.14744	2.55e-06	1.44e-05	protein_coding	serine-type D-Ala-D-Ala carboxypeptidase	chromosome I	HF937208.1	959194	960396	gene971	-	NA	dacC	CCW73590.1	400	D-alanyl-D-alanine carboxypeptidase (penicillin-binding protein 6 precursor)
337	DT104_08791	4.78082	1.74872	4.25e-06	2.22e-05	protein_coding	DNA-binding transcriptional repressor DeoR	chromosome I	HF937208.1	960441	961199	gene972	-	NA	deoR	CCW73591.1	252	deoxyribose operon repressor
338	DT104_08801	4.2545	1.34119	2.11e-05	8.48e-05	protein_coding	undecaprenyl-diphosphate phosphatase	chromosome I	HF937208.1	961271	961879	gene973	-	NA	ybjG	CCW73592.1	202	putative permease protein
339	DT104_08851	6.98046	1.14059	7.97e-05	0.000263732	protein_coding	transporter	chromosome I	HF937208.1	966406	968091	gene978	-	NA		CCW73597.1	561	putative membrane protein
340	DT104_08861	4.05338	1.78062	6.2e-05	0.000212044	protein_coding	membrane protein	chromosome I	HF937208.1	968362	968739	gene979	-	NA		CCW73598.1	125	putative membrane protein
341	DT104_08871	8.09842	-1.13724	0.000226428	0.000650263	protein_coding	glutaredoxin	chromosome I	HF937208.1	968771	969034	gene980	-	NA	grxA	CCW73599.1	87	glutaredoxin 1
342	DT104_08891	3.55946	1.40527	0.000623835	0.00159468	protein_coding	30S ribosomal protein S6--L-glutamate ligase	chromosome I	HF937208.1	970258	971160	gene983	-	NA	rimK	CCW73601.1	300	ribosomal protein S6 modification protein
343	DT104_08901	5.10899	-1.60673	3.17e-07	2.62e-06	protein_coding	YbjN domain-containing protein	chromosome I	HF937208.1	971257	971733	gene984	-	NA		CCW73602.1	158	conserved hypothetical protein
344	DT104_08961	4.23578	1.34749	2.38e-05	9.38e-05	protein_coding	23S rRNA (uracil(747)-C(5))-methyltransferase RlmC	chromosome I	HF937208.1	976810	977940	gene990	-	NA	ybjF	CCW73608.1	376	hypothetical RNA methyltransferase
345	DT104_09011	4.78478	1.33312	6.63e-05	0.000224117	protein_coding	arginine transporter permease subunit ArtM	chromosome I	HF937208.1	982600	983268	gene996	-	NA	artM	CCW73613.1	222	arginine transport system permease protein ArtM
346	DT104_09061	5.91337	-1.04646	1.38e-05	5.99e-05	protein_coding	hypothetical protein	chromosome I	HF937208.1	986341	986664	gene1001	-	NA		CCW73618.1	107	conserved hypothetical protein
347	DT104_09071	6.58179	-1.18103	1.48e-06	9.25e-06	protein_coding	N-acetylmuramoyl-L-alanine amidase	chromosome I	HF937208.1	986661	987491	gene1002	-	NA		CCW73619.1	276	putative N-acetylmuramoyl-L-alanine amidase
348	DT104_09091	4.66532	1.66608	3.38e-06	1.84e-05	protein_coding	DUF2867 domain-containing protein	chromosome I	HF937208.1	988597	990030	gene1004	-	NA		CCW73621.1	477	conserved hypothetical protein
349	DT104_09111	5.78362	-1.99059	7.48e-07	5.3e-06	protein_coding	ubiquinone-dependent pyruvate dehydrogenase	chromosome I	HF937208.1	991081	992799	gene1006	-	NA	poxB	CCW73623.1	572	pyruvate dehydrogenase
350	DT104_09131	5.94989	-1.07534	4.14e-06	2.17e-05	protein_coding	hydroxylamine reductase	chromosome I	HF937208.1	993937	995589	gene1008	-	NA		CCW73625.1	550	prismane protein homolog (hybrid-cluster protein)
351	DT104_09141	4.26263	1.2046	0.000147098	0.000443941	protein_coding	DUF340 domain-containing protein	chromosome I	HF937208.1	995733	996632	gene1010	-	NA		CCW73626.1	263	putative membrane protein
352	DT104_09161	7.76983	2.28645	7.22e-08	8.29e-07	protein_coding	virulence protein VirK	chromosome I	HF937208.1	998489	999457	gene1013	-	NA	ybjX	CCW73628.1	322	putative virK protein
353	DT104_09201	8.19624	-2.11064	2.42e-08	3.65e-07	protein_coding	ATP-dependent Clp protease adaptor ClpS	chromosome I	HF937208.1	1003321	1003641	gene1018	-	NA		CCW73632.1	106	conserved hypothetical protein
354	DT104_09211	11.6358	-2.16859	2.45e-09	7.37e-08	protein_coding	ATP-dependent Clp protease ATP-binding subunit ClpA	chromosome I	HF937208.1	1003672	1005948	gene1019	-	NA	clpA	CCW73633.1	758	ATP-dependent Clp protease ATP-binding subunit ClpA
355	DT104_09261	3.6093	-1.94873	1.03e-05	4.7e-05	protein_coding	pirin family protein	chromosome I	HF937208.1	1009350	1010210	gene1026	-	NA		CCW73638.1	286	putative pirin-related protein
356	DT104_09281	5.99115	2.21793	9.22e-07	6.26e-06	protein_coding	translation initiation factor IF-1	chromosome I	HF937208.1	1011321	1011539	gene1028	-	NA	infA	CCW73640.1	72	initiation factor IF-1
357	DT104_09291	4.60264	1.07144	0.00155737	0.00361256	protein_coding	membrane protein	chromosome I	HF937208.1	1011467	1011850	gene1029	-	NA		CCW73641.1	127	putative inner membrane protein
358	DT104_09321	5.65209	1.4644	1.64e-06	9.98e-06	protein_coding	thiol reductant ABC exporter subunit CydD	chromosome I	HF937208.1	1014322	1016088	gene1032	-	NA	cydD	CCW73644.1	588	transport ATP-binding protein CydD
359	DT104_09341	7.12956	1.36312	1.56e-07	1.48e-06	protein_coding	leucine-responsive regulatory protein	chromosome I	HF937208.1	1017716	1018210	gene1035	-	NA	lrp	CCW73646.1	164	leucine-responsive regulatory protein
360	DT104_09381	9.51372	1.37055	2.6e-07	2.24e-06	protein_coding	serine--tRNA ligase	chromosome I	HF937208.1	1024766	1026058	gene1040	-	NA	serS	CCW73650.1	430	seryl-tRNA synthetase
361	DT104_09431	4.29546	1.55449	3.06e-05	0.000116549	protein_coding	amino acid permease	chromosome I	HF937208.1	1031948	1033369	gene1045	-	NA	ycaM	CCW73655.1	473	probable transport protein
362	DT104_09481	7.09154	2.35867	1.46e-09	5.01e-08	protein_coding	formate transporter FocA	chromosome I	HF937208.1	1038412	1039269	gene1050	-	NA	focA	CCW73660.1	285	probable formate transporter (formate channel)
363	DT104_09491	4.42523	3.52746	2.66e-07	2.26e-06	protein_coding	30S ribosomal protein S12 methylthiotransferase accessory protein YcaO	chromosome I	HF937208.1	1039674	1041434	gene1051	-	NA		CCW73661.1	586	conserved hypothetical protein
364	DT104_09511	7.70833	1.73642	5.63e-09	1.34e-07	protein_coding	3-phosphoserine/phosphohydroxythreonine aminotransferase	chromosome I	HF937208.1	1042449	1043537	gene1053	-	NA	serC	CCW73663.1	362	phosphoserine aminotransferase
365	DT104_09521	6.63681	2.00647	6e-09	1.41e-07	protein_coding	3-phosphoshikimate 1-carboxyvinyltransferase	chromosome I	HF937208.1	1043608	1044891	gene1054	-	NA	aroA	CCW73664.1	427	3-phosphoshikimate 1-carboxyvinyltransferase
366	DT104_09541	5.145	2.08278	7.86e-07	5.49e-06	protein_coding	cytidylate kinase	chromosome I	HF937208.1	1045968	1046651	gene1056	-	NA	cmk	CCW73666.1	227	cytidylate kinase
367	DT104_09551	10.1731	2.09905	3.63e-08	4.99e-07	protein_coding	30S ribosomal protein S1	chromosome I	HF937208.1	1046765	1048438	gene1057	-	NA	rpsA	CCW73667.1	557	30S ribosomal protein S1
368	DT104_09581	6.4381	2.02389	4.33e-08	5.72e-07	protein_coding	lipid A export ATP-binding/permease MsbA	chromosome I	HF937208.1	1051409	1053157	gene1060	-	NA	msbA	CCW73670.1	582	probable transport ATP-binding protein MsbA
369	DT104_09591	5.15894	1.23863	3.02e-05	0.000115328	protein_coding	tetraacyldisaccharide 4'-kinase	chromosome I	HF937208.1	1053154	1054131	gene1061	-	NA	lpxK	CCW73671.1	325	tetraacyldisaccharide 4\\'-kinase
370	DT104_09631	7.56822	-1.82973	4.04e-09	1.06e-07	protein_coding	hypothetical protein	chromosome I	HF937208.1	1056595	1057488	gene1065	-	NA		CCW73675.1	297	conserved hypothetical protein
371	DT104_09651	5.35513	1.18125	5.48e-05	0.00019149	protein_coding	tRNA uridine 5-oxyacetic acid(34) methyltransferase CmoM	chromosome I	HF937208.1	1058380	1059183	gene1067	-	NA	smtA	CCW73677.1	267	SmtA protein
372	DT104_09661	5.45975	1.41403	1.17e-05	5.2e-05	protein_coding	chromosome partition protein MukF	chromosome I	HF937208.1	1059176	1060498	gene1068	-	NA	mukF	CCW73678.1	440	killing factor KicB
373	DT104_09671	5.11853	1.37444	7.99e-06	3.76e-05	protein_coding	chromosome partition protein MukE	chromosome I	HF937208.1	1060479	1061183	gene1069	-	NA	mukE	CCW73679.1	234	KicA protein
374	DT104_09691	8.53212	-1.22355	1.75e-07	1.63e-06	protein_coding	L%2CD-transpeptidase	chromosome I	HF937208.1	1065994	1067835	gene1071	-	NA	ycbB	CCW73681.1	613	putative exported protein
375	DT104_09721	8.48632	1.34078	7.61e-08	8.54e-07	protein_coding	aspartate aminotransferase	chromosome I	HF937208.1	1069380	1070570	gene1075	-	NA	aspC	CCW73684.1	396	aspartate aminotransferase
376	DT104_09731	6.01251	1.28666	9.68e-07	6.52e-06	protein_coding	phosphoporin PhoE	chromosome I	HF937208.1	1070755	1071846	gene1076	-	NA	ompF	CCW73685.1	363	outer membrane protein F precursor
377	DT104_09741	8.25291	1.37949	1.29e-07	1.29e-06	protein_coding	asparagine--tRNA ligase	chromosome I	HF937208.1	1072453	1073853	gene1077	-	NA	asnS	CCW73686.1	466	asparaginyl-tRNA synthetase
378	DT104_09751	3.08963	1.1035	0.00540675	0.010686	protein_coding	Lrp/AsnC family transcriptional regulator	chromosome I	HF937208.1	1074054	1074515	gene1078	-	NA		CCW73687.1	153	putative transcriptional regulator
379	DT104_09831	2.36689	-1.43071	0.000906322	0.00222552	protein_coding	enterohemolysin	chromosome I	HF937208.1	1081109	1082266	gene1086	-	NA		CCW73695.1	385	Putative Prophage Protein
380	DT104_09851	2.70636	-1.34659	0.00072819	0.00183064	protein_coding	hypothetical protein	chromosome I	HF937208.1	1085241	1085540	gene1088	-	NA		CCW73697.1	99	Putative Phage Protein
381	DT104_09861	1.53971	-1.91736	0.00109301	0.0026334	protein_coding	hypothetical protein	chromosome I	HF937208.1	1085562	1085720	gene1089	-	NA		CCW73698.1	52	Putative Prophage Protein
382	DT104_09881	6.70528	-1.77718	1.17e-08	2.25e-07	protein_coding	transcriptional regulator	chromosome I	HF937208.1	1086023	1086433	gene1091	-	NA		CCW73700.1	113	Putative Prophage Protein
383	DT104_09951	5.01068	-1.52239	1.08e-06	7.07e-06	protein_coding	DinI family protein	chromosome I	HF937208.1	1090278	1090511	gene1099	-	NA		CCW73707.1	77	DNA Damage Inducible Protein
384	DT104_09991	2.2674	-1.66946	0.00165846	0.0038089	protein_coding	antitermination protein	chromosome I	HF937208.1	1092482	1093279	gene1105	-	NA		CCW73711.1	265	Antitermination Protein q
385	DT104_10021	4.72822	2.00735	3.07e-07	2.55e-06	protein_coding	hypothetical protein	chromosome I	HF937208.1	1094098	1094547	gene1108	-	NA		CCW73714.1	149	putative phage lipoprotein
386	DT104_10281	1.93028	-1.28828	0.00408596	0.00833653	protein_coding	hypothetical protein	chromosome I	HF937208.1	1117140	1117382	gene1135	-	NA		CCW73740.1	80	putative prophage protein
387	DT104_10331	2.97849	1.33514	0.00345875	0.00719883	protein_coding	SPI-2 type III secretion system effector SseI	chromosome I	HF937208.1	1120931	1121899	gene1139	-	NA	sseI	CCW73745.1	322	putative type III secreted protein
388	DT104_10411	4.08469	2.67033	1.15e-06	7.46e-06	protein_coding	quinone-dependent dihydroorotate dehydrogenase	chromosome I	HF937208.1	1127921	1128931	gene1146	-	NA	pyrD	CCW73753.1	336	dihydroorotate dehydrogenase
389	DT104_10421	5.86381	2.14247	3.35e-07	2.76e-06	protein_coding	cell division protein ZapC	chromosome I	HF937208.1	1129097	1129639	gene1147	-	NA		CCW73754.1	180	conserved hypothetical protein
390	DT104_10431	3.32478	2.41976	4.79e-06	2.44e-05	protein_coding	hypothetical protein	chromosome I	HF937208.1	1129636	1130745	gene1148	-	NA		CCW73755.1	369	conserved hypothetical protein
391	DT104_10501	4.70616	3.49497	1.81e-08	2.97e-07	protein_coding	beta-hydroxydecanoyl-ACP dehydratase	chromosome I	HF937208.1	1138868	1139386	gene1155	-	NA	fabA	CCW73762.1	172	D-3-hydroxydecanoyl-(acyl carrier-protein)
392	DT104_10511	5.65466	2.67986	5.58e-08	6.92e-07	protein_coding	Lon protease family protein	chromosome I	HF937208.1	1139455	1141215	gene1156	-	NA		CCW73763.1	528	conserved hypothetical protein
393	DT104_10521	5.80009	-1.21891	1.05e-06	6.94e-06	protein_coding	macrodomain Ter protein	chromosome I	HF937208.1	1141401	1141853	gene1157	-	NA		CCW73764.1	150	conserved hypothetical protein
394	DT104_10531	15.0142	-2.20845	1.18e-09	4.24e-08	protein_coding	outer membrane protein A	chromosome I	HF937208.1	1141925	1142977	gene1158	-	NA	ompA	CCW73765.1	350	outer membrane protein A
395	DT104_10541	5.87754	-1.54314	8.77e-07	6e-06	protein_coding	cell division inhibitor SulA	chromosome I	HF937208.1	1143334	1143843	gene1159	-	NA	sulA	CCW73766.1	169	cell division inhibitor
396	DT104_10551	4.91727	-1.30102	9.07e-05	0.000295618	protein_coding	DNA transformation protein	chromosome I	HF937208.1	1144060	1144665	gene1160	-	NA		CCW73767.1	201	conserved hypothetical protein
397	DT104_10571	2.76659	1.27705	0.00208051	0.00461472	protein_coding	YccF domain-containing protein	chromosome I	HF937208.1	1146824	1147270	gene1162	-	NA	yccF	CCW73769.1	148	putative membrane protein
398	DT104_10591	7.6249	-1.1599	3.25e-07	2.68e-06	protein_coding	methylglyoxal synthase	chromosome I	HF937208.1	1149484	1149942	gene1164	-	NA	mgsA	CCW73771.1	152	methylglyoxal synthase
399	DT104_10601	3.44705	-1.53788	0.000119869	0.000372875	protein_coding	DUF2057 domain-containing protein	chromosome I	HF937208.1	1150037	1150699	gene1165	-	NA		CCW73772.1	220	putative secreted protein
400	DT104_10621	6.60471	-2.87518	9.15e-10	3.65e-08	protein_coding	heat-shock protein HspQ	chromosome I	HF937208.1	1151331	1151648	gene1167	-	NA		CCW73774.1	105	conserved hypothetical protein
401	DT104_10661	4.42955	-1.28279	1.07e-05	4.87e-05	protein_coding	acylphosphatase	chromosome I	HF937208.1	1154534	1154815	gene1171	-	NA		CCW73778.1	93	putative acylphosphatase
402	DT104_10671	4.2565	1.48918	0.000167084	0.000496553	protein_coding	sulfurtransferase TusE	chromosome I	HF937208.1	1154812	1155141	gene1172	-	NA		CCW73779.1	109	hypothetical protein in helD-serT intergenic region
403	DT104_10701	0.743506	-1.84639	0.00460297	0.00927847	protein_coding	SPI-2 type III secretion system effector PipB	chromosome I	HF937208.1	1157410	1158285	gene1177	-	NA	pipB	CCW73782.1	291	conserved hypothetical protein
404	DT104_10761	7.55933	-1.34008	6.59e-07	4.78e-06	protein_coding	dipeptidase	chromosome I	HF937208.1	1161598	1163067	gene1183	-	NA	pipD	CCW73788.1	489	putative secreted peptidase
405	DT104_10901	1.02211	1.60344	0.0107148	0.0196883	protein_coding	4-hydroxyphenylacetate catabolism regulatory protein HpaA	chromosome I	HF937208.1	1176382	1177278	gene1198	-	NA	hpaA	CCW73802.1	298	4-hydroxyphenylacetate 3-monooxygenase operon regulatory protein
406	DT104_10931	9.55273	-1.64767	5.09e-08	6.44e-07	protein_coding	curved DNA-binding protein	chromosome I	HF937208.1	1179959	1180879	gene1203	-	NA	cbpA	CCW73805.1	306	curved DNA-binding protein
407	DT104_10981	9.17368	-1.13084	7.28e-06	3.47e-05	protein_coding	bifunctional glucose-1-phosphatase/inositol phosphatase	chromosome I	HF937208.1	1184660	1185901	gene1209	-	NA	agp	CCW73809.1	413	glucose-1-phosphatase precursor (G1Pase), secreted
408	DT104_10991	9.42126	-2.10861	5.15e-09	1.26e-07	protein_coding	hypothetical protein	chromosome I	HF937208.1	1185935	1186162	gene1210	-	NA		CCW73810.1	75	conserved hypothetical protein
409	DT104_11001	10.5676	-2.24309	8.09e-10	3.42e-08	protein_coding	NAD(P)H dehydrogenase (quinone)	chromosome I	HF937208.1	1186183	1186779	gene1211	-	NA	wrbA	CCW73811.1	198	trp repressor binding protein
410	DT104_11011	6.72016	-3.67757	1.59e-09	5.34e-08	protein_coding	hypothetical protein	chromosome I	HF937208.1	1187164	1187331	gene1212	-	NA		CCW73812.1	55	conserved hypothetical protein
411	DT104_11021	2.48156	1.17423	0.0185749	0.0321621	protein_coding	transcriptional regulator	chromosome I	HF937208.1	1187468	1188106	gene1213	-	NA		CCW73813.1	212	putative transcriptional regulator
412	DT104_11041	6.13303	-2.08415	9.69e-09	1.96e-07	protein_coding	bifunctional proline dehydrogenase/L-glutamate gamma-semialdehyde dehydrogenase	chromosome I	HF937208.1	1188557	1192519	gene1215	-	NA	putA	CCW73815.1	1320	proline dehydrogenase (proline oxidase)
413	DT104_11061	6.76428	-3.15354	1.2e-10	1.24e-08	protein_coding	phosphate starvation-inducible protein PhoH	chromosome I	HF937208.1	1195276	1196130	gene1219	-	NA	phoH	CCW73817.1	284	PhoH protein (phosphate starvation-inducible protein PsiH)
414	DT104_11071	6.09688	1.35862	1.11e-06	7.24e-06	protein_coding	MurR/RpiR family transcriptional regulator	chromosome I	HF937208.1	1196236	1197117	gene1220	-	NA		CCW73818.1	293	putative transcriptional regulator
415	DT104_11091	7.63659	-1.78828	8.42e-07	5.81e-06	protein_coding	N-acetylmannosamine-6-phosphate 2-epimerase	chromosome I	HF937208.1	1199235	1199915	gene1223	-	NA		CCW73820.1	226	conserved hypothetical protein
416	DT104_11111	4.83679	1.23825	0.00027334	0.000768641	protein_coding	outer membrane protein	chromosome I	HF937208.1	1201627	1202319	gene1225	-	NA		CCW73822.1	230	putative secreted protein
417	DT104_11121	3.94351	1.77294	6.58e-05	0.00022299	protein_coding	MFS transporter	chromosome I	HF937208.1	1202602	1203882	gene1226	-	NA		CCW73823.1	426	putative transporter
418	DT104_11141	4.63315	1.47736	7.58e-06	3.59e-05	protein_coding	glyoxylate/hydroxypyruvate reductase A	chromosome I	HF937208.1	1205843	1206781	gene1232	-	NA		CCW73825.1	312	putative 2-hydroxyacid dehydrogenase in phoh-csgg intergenic region
419	DT104_11151	5.42438	1.17615	6.96e-06	3.34e-05	protein_coding	phosphatase	chromosome I	HF937208.1	1206866	1207603	gene1233	-	NA		CCW73826.1	245	conserved hypothetical protein
420	DT104_11161	4.72595	1.4939	2.57e-05	0.000100533	protein_coding	molecular chaperone	chromosome I	HF937208.1	1207627	1208181	gene1234	-	NA		CCW73827.1	184	conserved hypothetical protein
421	DT104_11241	-0.254678	2.13992	0.0115484	0.0210529	protein_coding	curli assembly protein CsgC	chromosome I	HF937208.1	1212925	1213251	gene1243	-	NA		CCW73835.1	108	curli prooduction protein
422	DT104_11251	2.72386	1.00759	0.0100126	0.018524	protein_coding	type 1 fimbrial protein	chromosome I	HF937208.1	1213382	1213702	gene1244	-	NA		CCW73836.1	106	conserved hypothetical protein
423	DT104_11331	4.75595	-1.54171	1.73e-06	1.04e-05	protein_coding	multidrug resistance protein MdtG	chromosome I	HF937208.1	1222025	1223239	gene1252	-	NA	yceE	CCW73844.1	404	putative membrane transport protein
424	DT104_11341	4.84237	2.30706	5.84e-08	7.11e-07	protein_coding	lipid A biosynthesis lauroyl acyltransferase	chromosome I	HF937208.1	1223394	1224314	gene1254	-	NA	htrB	CCW73845.1	306	lipid A biosynthesis lauroyl acyltransferase
425	DT104_11361	3.71631	-1.47017	0.000263243	0.000744212	protein_coding	hypothetical protein	chromosome I	HF937208.1	1225638	1226213	gene1256	-	NA		CCW73847.1	191	putative exported protein
426	DT104_11401	8.01958	-1.18425	2.4e-07	2.1e-06	protein_coding	biofilm formation regulatory protein BssS	chromosome I	HF937208.1	1228430	1228684	gene1261	-	NA		CCW73851.1	84	conserved hypothetical protein
427	DT104_11461	7.6495	-1.40925	2.26e-06	1.31e-05	protein_coding	30S ribosomal protein S5 alanine N-acetyltransferase	chromosome I	HF937208.1	1233285	1233869	gene1267	-	NA	rimJ	CCW73857.1	194	ribosomal-protein-alanine acetyltransferase
428	DT104_11471	7.91188	-1.67797	1.56e-08	2.68e-07	protein_coding	DUF480 domain-containing protein	chromosome I	HF937208.1	1233905	1234552	gene1268	-	NA		CCW73858.1	215	conserved hypothetical protein
429	DT104_11481	7.45979	-1.26326	1.21e-06	7.76e-06	protein_coding	gfo/Idh/MocA family oxidoreductase	chromosome I	HF937208.1	1234554	1235477	gene1269	-	NA	mviM	CCW73859.1	307	putative virulence factor MviM
430	DT104_11521	2.60999	1.73267	0.0154348	0.0272392	protein_coding	flagella basal body P-ring formation protein FlgA	chromosome I	HF937208.1	1238210	1238869	gene1273	-	NA	flgA	CCW73863.1	219	flagellar basal body P-ring protein FlgA precursor
431	DT104_11531	2.89586	2.31404	0.000147431	0.000444672	protein_coding	flagellar biosynthesis protein FlgB	chromosome I	HF937208.1	1239026	1239442	gene1274	-	NA	flgB	CCW73864.1	138	putative flagellar basal-body rod protein FlgB (proximal rod protein)
432	DT104_11541	3.43816	2.34307	0.000268048	0.000756385	protein_coding	flagellar basal body rod protein FlgC	chromosome I	HF937208.1	1239446	1239850	gene1275	-	NA	flgC	CCW73865.1	134	putative flagellar basal-body rod protein FlgC (proximal rod protein)
433	DT104_11571	4.8526	1.1893	0.00322337	0.00676686	protein_coding	flagellar basal body rod protein FlgF	chromosome I	HF937208.1	1241819	1242574	gene1278	-	NA	flgF	CCW73868.1	251	putative flagellar basal-body rod protein FlgF (proximal rod protein)
434	DT104_11641	8.68184	1.82351	2.06e-08	3.24e-07	protein_coding	ribonuclease E	chromosome I	HF937208.1	1249133	1252336	gene1285	-	NA	ams	CCW73875.1	1067	ribonuclease E
435	DT104_11661	3.19385	2.10714	5.18e-05	0.000182135	protein_coding	ribosomal large subunit pseudouridine synthase C	chromosome I	HF937208.1	1252910	1253869	gene1287	-	NA	rluC	CCW73877.1	319	ribosomal large subunit pseudouridine synthase
436	DT104_11701	7.92029	1.91827	8.99e-09	1.85e-07	protein_coding	hypothetical protein	chromosome I	HF937208.1	1256052	1256573	gene1291	-	NA		CCW73881.1	173	conserved hypothetical protein
437	DT104_11731	5.99854	1.6666	1.13e-06	7.33e-06	protein_coding	3-oxoacyl-ACP synthase III	chromosome I	HF937208.1	1258091	1259044	gene1294	-	NA	fabH	CCW73884.1	317	3-oxoacyl
438	DT104_11831	7.78697	-1.04108	2.23e-06	1.29e-05	protein_coding	PTS glucose EIICB component	chromosome I	HF937208.1	1267148	1268581	gene1304	-	NA	ptsG	CCW73894.1	477	PTS system, glucose-specific IIBC component
439	DT104_11841	3.63332	-1.5804	6.72e-05	0.000227001	protein_coding	TonB-dependent siderophore receptor	chromosome I	HF937208.1	1268666	1270840	gene1305	-	NA	fhuE	CCW73895.1	724	outer-membrane receptor for Fe(iii)-coprogen, fe(iii)-ferrioxamine b and fe(iii)-rhodotrulic acid
440	DT104_11931	7.4353	-1.95357	9.13e-09	1.87e-07	protein_coding	TetR/AcrR family transcriptional regulator	chromosome I	HF937208.1	1277330	1277965	gene1314	-	NA		CCW73904.1	211	putative TetR-family regulatory protein
441	DT104_11971	4.69081	2.01682	1.93e-06	1.15e-05	protein_coding	lipoprotein-releasing system transmembrane subunit LolC	chromosome I	HF937208.1	1283347	1284657	gene1318	-	NA		CCW73908.1	436	ABC transporter integral membrane subunit
442	DT104_11981	3.94812	2.22471	9.04e-06	4.2e-05	protein_coding	lipoprotein-releasing system ATP-binding protein LolD	chromosome I	HF937208.1	1284650	1285351	gene1319	-	NA		CCW73909.1	233	ABC transporter ATP-binding subunit
443	DT104_12021	5.30241	2.10233	4.75e-07	3.65e-06	protein_coding	spermidine/putrescine-binding periplasmic protein	chromosome I	HF937208.1	1288457	1289503	gene1323	-	NA	potD	CCW73913.1	348	spermidine/putrescine-binding periplasmic protein precursor
444	DT104_12031	4.16724	2.05638	7.4e-07	5.25e-06	protein_coding	spermidine/putrescine ABC transporter permease PotC	chromosome I	HF937208.1	1289528	1290307	gene1324	-	NA	potC	CCW73914.1	259	spermidine/putrescine transport system permease protein PotC
445	DT104_12051	3.53837	1.47242	8.3e-05	0.000273184	protein_coding	spermidine/putrescine ABC transporter permease	chromosome I	HF937208.1	1291962	1292825	gene1326	-	NA	potB	CCW73916.1	287	spermidine/putrescine transport system permease protein PotB
446	DT104_12061	4.48873	1.81685	3.48e-06	1.88e-05	protein_coding	Fe3+/spermidine/putrescine ABC transporter ATP-binding protein	chromosome I	HF937208.1	1292809	1293945	gene1327	-	NA	potA	CCW73917.1	378	spermidine/putrescine transport ATP-binding protein PotA (ABC superfamily)
447	DT104_12081	5.7638	1.08567	3.9e-05	0.00014214	protein_coding	hypothetical protein	chromosome I	HF937208.1	1295430	1296764	gene1330	-	NA		CCW73919.1	444	hypothetical protein DT104_12081
448	DT104_12121	5.47823	1.79061	1.58e-06	9.69e-06	protein_coding	adenylosuccinate lyase	chromosome I	HF937208.1	1300267	1301637	gene1334	-	NA	purB	CCW73923.1	456	adenylosuccinate lyase
449	DT104_12131	4.56531	1.66995	5.93e-06	2.91e-05	protein_coding	lysogenization regulator HflD	chromosome I	HF937208.1	1301641	1302288	gene1335	-	NA		CCW73924.1	215	conserved hypothetical protein
450	DT104_12141	5.92596	2.5592	3.09e-09	8.64e-08	protein_coding	tRNA 2-thiouridine(34) synthase MnmA	chromosome I	HF937208.1	1302369	1303475	gene1336	-	NA	trmU	CCW73925.1	383	5-methylaminomethyl-2-thiouridylate-methyltransferase
451	DT104_12151	3.88541	2.03464	5.43e-06	2.71e-05	protein_coding	NUDIX hydrolase	chromosome I	HF937208.1	1303529	1303990	gene1337	-	NA		CCW73926.1	153	putative mutT family protein
452	DT104_12161	3.52254	1.01269	0.0016534	0.00379907	protein_coding	DUF1311 domain-containing protein	chromosome I	HF937208.1	1304002	1304331	gene1338	-	NA		CCW73927.1	109	putative secreted protein
453	DT104_12181	9.59358	-1.08482	2.23e-06	1.3e-05	protein_coding	NADP-dependent isocitrate dehydrogenase	chromosome I	HF937208.1	1305165	1306415	gene1340	-	NA	icdA	CCW73929.1	416	isocitrate dehydrogenase
454	DT104_12211	3.31545	1.00857	0.00911007	0.0170227	protein_coding	virulence protein MsgA	chromosome I	HF937208.1	1310246	1310485	gene1345	-	NA	msgA	CCW73932.1	79	putative virulence protein (MsgA)
455	DT104_12221	3.96441	2.41598	3.93e-07	3.14e-06	protein_coding	lipoprotein	chromosome I	HF937208.1	1310676	1311197	gene1346	-	NA	envE	CCW73933.1	173	putative lipoprotein
456	DT104_12231	1.75707	3.32253	0.000424628	0.00113436	protein_coding	cold-shock protein CspH	chromosome I	HF937208.1	1311612	1311824	gene1347	-	NA	cspH	CCW73934.1	70	cold shock protein (CspH)
457	DT104_12241	0.698844	-3.37112	0.00146642	0.00343271	protein_coding	virulence protein PagD	chromosome I	HF937208.1	1311956	1312219	gene1348	-	NA	pagD	CCW73935.1	87	putative outer membrane virulence protein (PagD)
458	DT104_12261	7.6979	-1.2995	9.71e-07	6.53e-06	protein_coding	lysozyme inhibitor	chromosome I	HF937208.1	1314825	1315169	gene1352	-	NA		CCW73937.1	114	putative secreted protein
459	DT104_12271	4.12034	1.51156	3.24e-05	0.00012214	protein_coding	hypothetical protein	chromosome I	HF937208.1	1315872	1316144	gene1354	-	NA		CCW73938.1	90	hypothetical protein DT104_12271
460	DT104_12331	3.07491	1.35111	0.0014187	0.00332903	protein_coding	ABC transporter permease	chromosome I	HF937208.1	1321537	1322511	gene1360	-	NA		CCW73944.1	324	putative inner membrane transport protein
461	DT104_12341	2.08837	1.0306	0.0146598	0.0260512	protein_coding	ABC transporter permease	chromosome I	HF937208.1	1322501	1323313	gene1361	-	NA		CCW73945.1	270	putative inner membrane transport protein
462	DT104_12421	4.93436	1.6917	6.59e-05	0.0002231	protein_coding	transcriptional regulator	chromosome I	HF937208.1	1328971	1329819	gene1370	-	NA		CCW73953.1	282	putative transcriptional regulator
463	DT104_12451	3.92282	1.04212	0.0098987	0.0183413	protein_coding	hypothetical protein	chromosome I	HF937208.1	1330074	1330322	gene1372	-	NA		CCW73955.1	82	hypothetical protein DT104_12451
464	DT104_12471	2.03891	2.03089	0.000360274	0.000980769	protein_coding	chorismate mutase	chromosome I	HF937208.1	1330633	1331178	gene1374	-	NA	aroQ	CCW73957.1	181	putative chorismate mutase
465	DT104_12481	5.61168	2.36809	5.35e-08	6.67e-07	protein_coding	leucine efflux protein	chromosome I	HF937208.1	1331375	1332013	gene1375	-	NA		CCW73958.1	212	putative membrane transport protein
466	DT104_12511	4.18145	1.26938	0.00110763	0.00266468	protein_coding	DUF333 domain-containing protein	chromosome I	HF937208.1	1334600	1334851	gene1382	-	NA		CCW73961.1	83	conserved hypothetical protein
467	DT104_12531	5.05338	-1.15103	1.13e-05	5.05e-05	protein_coding	DUF488 domain-containing protein	chromosome I	HF937208.1	1335217	1335564	gene1384	-	NA		CCW73963.1	115	putative bacteriophage protein
468	DT104_12561	4.4991	1.53532	8.05e-06	3.79e-05	protein_coding	DUF441 domain-containing protein	chromosome I	HF937208.1	1337742	1338188	gene1387	-	NA		CCW73966.1	148	hypothetical protein DT104_12561
469	DT104_12571	5.30857	1.33665	5.37e-06	2.69e-05	protein_coding	YbaK/prolyl-tRNA synthetase associated domain-containing protein	chromosome I	HF937208.1	1338498	1339025	gene1389	-	NA		CCW73967.1	172	conserved hypothetical protein
470	DT104_12581	5.05819	1.56033	1.63e-06	9.96e-06	protein_coding	GGDEF domain-containing protein	chromosome I	HF937208.1	1339066	1340559	gene1390	-	NA		CCW73968.1	497	conserved hypothetical membrane protein
471	DT104_12591	7.92291	-2.11141	1.42e-08	2.49e-07	protein_coding	hypothetical protein	chromosome I	HF937208.1	1341200	1342486	gene1391	-	NA		CCW73969.1	428	conserved hypothetical protein
472	DT104_12601	9.20608	-3.10332	7.59e-11	1.03e-08	protein_coding	PrkA family serine protein kinase	chromosome I	HF937208.1	1342609	1344543	gene1392	-	NA		CCW73970.1	644	conserved hypothetical protein
473	DT104_12651	3.64525	1.40929	0.00137345	0.00323847	protein_coding	hypothetical protein	chromosome I	HF937208.1	1349139	1349315	gene1397	-	NA		CCW73975.1	84	uncharacterized protein DT104_12651
474	DT104_12671	7.32157	-2.12403	8.28e-09	1.75e-07	protein_coding	peptide-methionine (R)-S-oxide reductase	chromosome I	HF937208.1	1350781	1351224	gene1399	-	NA	msrB	CCW73977.1	147	Peptide methionine sulfoxide reductase msrB
475	DT104_12681	7.54799	-2.49845	3.68e-10	2.18e-08	protein_coding	DUF1315 domain-containing protein	chromosome I	HF937208.1	1351266	1351544	gene1400	-	NA		CCW73978.1	92	conserved hypothetical protein
476	DT104_12691	3.8646	1.26386	0.000109897	0.000345615	protein_coding	bifunctional nicotinamidase/pyrazinamidase	chromosome I	HF937208.1	1351896	1352552	gene1401	-	NA	nam	CCW73979.1	218	pyrazinamidase/nicotinamidase
477	DT104_12711	5.5349	1.39123	1.56e-06	9.57e-06	protein_coding	signal peptide peptidase SppA	chromosome I	HF937208.1	1353691	1355547	gene1403	-	NA	sppA	CCW73981.1	618	protease IV
478	DT104_12751	6.5708	1.90966	7.49e-08	8.49e-07	protein_coding	glutamate dehydrogenase	chromosome I	HF937208.1	1359417	1360760	gene1407	-	NA	gdhA	CCW73985.1	447	NADP-specific glutamate dehydrogenase
479	DT104_12791	4.36653	-3.23732	4.59e-08	5.98e-07	protein_coding	succinylornithine aminotransferase	chromosome I	HF937208.1	1362975	1364201	gene1412	-	NA	astC	CCW73989.1	408	Acetylornithine/succinyldiaminopimelate aminotransferase
480	DT104_12801	3.30131	-2.47249	5.94e-06	2.91e-05	protein_coding	arginine N-succinyltransferase	chromosome I	HF937208.1	1364192	1365226	gene1413	-	NA	astA	CCW73990.1	344	arginine N-succinyltransferase
481	DT104_12811	4.21512	-2.18319	2.61e-07	2.24e-06	protein_coding	succinylglutamate-semialdehyde dehydrogenase	chromosome I	HF937208.1	1365223	1366701	gene1414	-	NA	astD	CCW73991.1	492	succinylglutamic semialdehyde dehydrogenase
482	DT104_12821	3.80665	-1.50588	1.55e-05	6.54e-05	protein_coding	succinylarginine dihydrolase	chromosome I	HF937208.1	1366698	1368041	gene1415	-	NA	astB	CCW73992.1	447	succinylarginine dihydrolase
483	DT104_12831	2.56074	-1.6879	0.000202713	0.00058982	protein_coding	succinylglutamate desuccinylase	chromosome I	HF937208.1	1368034	1369002	gene1416	-	NA	astE	CCW73993.1	322	Succinylglutamate desuccinylase
484	DT104_12881	5.75313	-1.43553	1.02e-06	6.78e-06	protein_coding	PTS sugar transporter subunit IIB	chromosome I	HF937208.1	1372588	1372908	gene1423	-	NA	celA	CCW73998.1	106	PTS system, cellobiose-specific IIB component
485	DT104_13001	3.47471	1.13254	0.00100692	0.00244782	protein_coding	hypothetical protein	chromosome I	HF937208.1	1384649	1385185	gene1437	-	NA		CCW74010.1	178	putative membrane protein
486	DT104_13011	9.25196	-2.71475	4.46e-10	2.46e-08	protein_coding	fructosamine kinase family protein	chromosome I	HF937208.1	1385228	1386088	gene1438	-	NA		CCW74011.1	286	conserved hypothetical protein
487	DT104_13021	5.62066	-1.16963	5.47e-06	2.72e-05	protein_coding	endoribonuclease GhoS	chromosome I	HF937208.1	1386195	1386485	gene1439	-	NA		CCW74012.1	96	conserved hypothetical protein
488	DT104_13031	8.43174	-1.03078	1.08e-06	7.08e-06	protein_coding	6-phosphofructokinase II	chromosome I	HF937208.1	1386582	1387514	gene1440	-	NA	pfkB	CCW74013.1	310	6-phosphofructokinase isozyme
489	DT104_13041	4.84218	2.66997	2.08e-08	3.26e-07	protein_coding	DUF481 domain-containing protein	chromosome I	HF937208.1	1387803	1388561	gene1441	-	NA		CCW74014.1	252	putative outer membrane protein
490	DT104_13081	2.03029	-1.49271	0.00191211	0.00428419	protein_coding	hypothetical protein	chromosome I	HF937208.1	1391050	1391256	gene1445	-	NA		CCW74018.1	68	putative inner membrane protein
491	DT104_13091	4.78584	1.26805	0.00122891	0.00293034	protein_coding	O-antigen polymerase	chromosome I	HF937208.1	1391579	1392802	gene1446	-	NA	rfc	CCW74019.1	407	O-antigen polymerase
492	DT104_13111	11.789	-1.41008	1.38e-07	1.36e-06	protein_coding	threonine--tRNA ligase	chromosome I	HF937208.1	1393694	1395622	gene1448	-	NA	thrS	CCW74020.1	642	Threonyl-tRNA synthetase
493	DT104_13141	6.77086	1.86438	1.07e-07	1.11e-06	protein_coding	phenylalanine--tRNA ligase subunit alpha	chromosome I	HF937208.1	1397170	1398153	gene1453	-	NA	pheS	CCW74023.1	327	Phenylalanyl-tRNA synthetase alpha chain
494	DT104_13201	3.2878	1.33033	0.00173831	0.00395493	protein_coding	lipoprotein	chromosome I	HF937208.1	1403512	1403976	gene1459	-	NA	nlpC	CCW74029.1	154	putative lipoprotein
495	DT104_13221	5.92132	-1.55978	9.78e-07	6.56e-06	protein_coding	YdiU family protein	chromosome I	HF937208.1	1405065	1406507	gene1461	-	NA		CCW74031.1	480	conserved hypothetical protein
496	DT104_13241	5.17405	1.45956	2.82e-06	1.57e-05	protein_coding	phospho-2-dehydro-3-deoxyheptonate aldolase Trp-sensitive	chromosome I	HF937208.1	1406890	1407936	gene1463	-	NA	aroH	CCW74033.1	348	3-deoxy-D-arabinoheptulosonate 7-phosphate synthase
497	DT104_13311	1.44452	1.33146	0.0282753	0.0469212	protein_coding	electron transfer flavoprotein subunit alpha	chromosome I	HF937208.1	1415044	1415979	gene1469	-	NA		CCW74040.1	311	putative electron transfer flavoprotein subunit
498	DT104_13341	3.65117	-1.04273	0.00243574	0.00530342	protein_coding	acyl-CoA dehydrogenase	chromosome I	HF937208.1	1418194	1419345	gene1472	-	NA		CCW74043.1	383	Putative acyl-CoA dehydrogenase
499	DT104_13421	8.29096	1.26571	2.22e-07	1.96e-06	protein_coding	FAD-binding oxidoreductase	chromosome I	HF937208.1	1427995	1431051	gene1481	-	NA		CCW74051.1	1018	conserved hypothetical FAD-binding protein
500	DT104_13461	3.72512	-2.02987	4.85e-05	0.000172393	protein_coding	Fe-S cluster assembly scaffold SufA	chromosome I	HF937208.1	1433806	1434174	gene1485	-	NA		CCW74055.1	122	conserved hypothetical protein
501	DT104_13471	5.36633	-1.40506	6.55e-07	4.77e-06	protein_coding	Fe-S cluster assembly protein SufB	chromosome I	HF937208.1	1434183	1435670	gene1486	-	NA		CCW74056.1	495	conserved hypothetical protein
502	DT104_13501	5.55873	-1.06445	1.43e-05	6.15e-05	protein_coding	cysteine desulfurase	chromosome I	HF937208.1	1437676	1438896	gene1489	-	NA		CCW74059.1	406	putative amintransferase
503	DT104_13521	7.15476	-1.21928	3.19e-06	1.75e-05	protein_coding	LysM peptidoglycan-binding domain-containing protein	chromosome I	HF937208.1	1439480	1440481	gene1491	-	NA		CCW74061.1	333	putative exported protein
504	DT104_13531	5.78298	1.47591	8.22e-07	5.7e-06	protein_coding	hypothetical protein	chromosome I	HF937208.1	1440548	1440787	gene1492	-	NA	lppB	CCW74062.1	79	major outer membrane lipoprotein
505	DT104_13541	14.2795	-1.46356	1.23e-06	7.87e-06	protein_coding	hypothetical protein	chromosome I	HF937208.1	1440870	1441106	gene1493	-	NA	lppA	CCW74063.1	78	major outer membrane lipoprotein
506	DT104_13551	9.14174	1.49751	1.81e-08	2.97e-07	protein_coding	pyruvate kinase I	chromosome I	HF937208.1	1441417	1442829	gene1494	-	NA	pykF	CCW74064.1	452	pyruvate kinase
507	DT104_13561	2.51668	1.02598	0.0175575	0.0305965	protein_coding	APC family permease	chromosome I	HF937208.1	1443231	1444574	gene1496	-	NA		CCW74065.1	447	putative amino acid permease
508	DT104_13571	1.18861	1.86448	0.0116598	0.0212323	protein_coding	hydrolase	chromosome I	HF937208.1	1444596	1445489	gene1497	-	NA		CCW74066.1	297	putative hydrolase
509	DT104_13631	8.57574	-1.43957	5.03e-08	6.4e-07	protein_coding	two-component system sensor histidine kinase TtrS	chromosome I	HF937208.1	1452840	1454618	gene1503	-	NA	ttrS	CCW74072.1	592	putative histidine kinase, two component regulatory protein
510	DT104_13701	-1.68057	-2.2901	0.0239873	0.0403993	protein_coding	SPI-2 type III secretion system protein SpiC	chromosome I	HF937208.1	1461506	1461907	gene1510	-	NA	spiC	CCW74079.1	133	putative pathogenicity island 2 secreted effector protein
511	DT104_13721	0.755683	1.76712	0.0184364	0.0319565	protein_coding	type III secretion system protein SsaD	chromosome I	HF937208.1	1463383	1464594	gene1512	-	NA	ssaD	CCW74081.1	403	putative pathogenicity island protein
512	DT104_13731	1.76708	-1.25898	0.0139417	0.02493	protein_coding	SPI-2 type III secretion system chaperone SseA	chromosome I	HF937208.1	1465108	1465434	gene1514	-	NA	sseA	CCW74082.1	108	putative pathogenicity island protein
513	DT104_13771	2.0735	1.03611	0.0182564	0.031701	protein_coding	SPI-2 type III secretion system translocon protein SseD	chromosome I	HF937208.1	1467974	1468561	gene1518	-	NA	sseD	CCW74086.1	195	putative pathogenicity island effector protein
514	DT104_13791	0.410618	1.88525	0.0147746	0.026236	protein_coding	CesD/SycD/LcrH family type III secretion system chaperone	chromosome I	HF937208.1	1469032	1469466	gene1520	-	NA	sscB	CCW74088.1	144	putative pathogenicity island protein
515	DT104_13871	3.39974	1.27857	0.000539178	0.00140336	protein_coding	SPI-2 type III secretion system apparatus protein SsaL	chromosome I	HF937208.1	1473736	1474752	gene1529	-	NA	ssaL	CCW74096.1	338	putative secretion system protein
516	DT104_13891	2.20297	1.61208	0.0123865	0.0224212	protein_coding	SPI-2 type III secretion system apparatus protein SsaV	chromosome I	HF937208.1	1475163	1477208	gene1531	-	NA	ssaV	CCW74098.1	681	putative type III secretion protein
517	DT104_13941	1.05224	1.5295	0.0189506	0.0327194	protein_coding	SPI-2 type III secretion system export apparatus protein SsaR	chromosome I	HF937208.1	1480251	1480898	gene1536	-	NA	yscR	CCW74103.1	215	putative type III secretion protein
518	DT104_13981	4.77147	1.91253	5.96e-07	4.44e-06	protein_coding	multidrug resistance protein MdtK	chromosome I	HF937208.1	1483469	1484842	gene1542	-	NA	norM	CCW74107.1	457	Na+/drug antiporter
519	DT104_14001	8.16788	1.19248	1.31e-06	8.34e-06	protein_coding	cyclopropane-fatty-acyl-phospholipid synthase	chromosome I	HF937208.1	1485742	1486890	gene1544	-	NA	cfa	CCW74109.1	382	cyclopropane-fatty-acyl-phospholipid synthase
520	DT104_14011	4.74879	3.49379	1.14e-08	2.22e-07	protein_coding	Bcr/CflA family multidrug efflux MFS transporter	chromosome I	HF937208.1	1487180	1488385	gene1545	-	NA	ydhC	CCW74110.1	401	putative integral membrane transport protein
521	DT104_14031	4.6585	3.00116	6.52e-07	4.76e-06	protein_coding	PurR family transcriptional regulator	chromosome I	HF937208.1	1489427	1490452	gene1547	-	NA	purR	CCW74112.1	341	purine nucleotide synthesis repressor
522	DT104_14041	11.5037	-2.02272	1.56e-08	2.68e-07	protein_coding	superoxide dismutase [Fe]	chromosome I	HF937208.1	1490920	1491501	gene1549	-	NA	sodB	CCW74113.1	193	superoxide dismutase
523	DT104_14051	5.37932	1.37108	4.28e-06	2.23e-05	protein_coding	peptidoglycan endopeptidase	chromosome I	HF937208.1	1491628	1492482	gene1550	-	NA		CCW74114.1	284	putative secreted protein
524	DT104_14071	4.90792	1.41178	7.02e-06	3.36e-05	protein_coding	ribonuclease T	chromosome I	HF937208.1	1493209	1493856	gene1553	-	NA	rnt	CCW74116.1	215	Ribonuclease T
525	DT104_14111	1.89379	-1.08361	0.0299111	0.0493142	protein_coding	DUF1289 domain-containing protein	chromosome I	HF937208.1	1496291	1496530	gene1557	-	NA		CCW74120.1	79	conserved hypothetical protein
526	DT104_14131	6.97906	-1.38073	3.8e-06	2.01e-05	protein_coding	superoxide dismutase [Cu-Zn] SodC2	chromosome I	HF937208.1	1497557	1498078	gene1559	-	NA	sodC	CCW74122.1	173	copper-zinc superoxide dismutase
527	DT104_14141	3.04144	1.76681	0.00010125	0.000321961	protein_coding	transporter	chromosome I	HF937208.1	1498054	1500093	gene1560	-	NA		CCW74123.1	679	putative membrane protein
528	DT104_14151	3.18195	1.44642	0.00279875	0.00598659	protein_coding	HlyD family secretion protein	chromosome I	HF937208.1	1500093	1500989	gene1561	-	NA		CCW74124.1	298	putative HlyD-family protein
529	DT104_14161	1.77596	1.26702	0.023618	0.0398303	protein_coding	DUF1656 domain-containing protein	chromosome I	HF937208.1	1500956	1501192	gene1562	-	NA		CCW74125.1	78	conserved hypothetical protein
530	DT104_14181	8.59049	-2.25436	1.89e-07	1.73e-06	protein_coding	hypothetical protein	chromosome I	HF937208.1	1501875	1502342	gene1564	-	NA	slyB	CCW74127.1	155	outer membrane lipoprotein SlyB precursor
531	DT104_14201	4.61934	-1.35694	3.5e-06	1.88e-05	protein_coding	lysozyme inhibitor	chromosome I	HF937208.1	1503823	1504152	gene1566	-	NA		CCW74129.1	109	lipoprotein
532	DT104_14221	7.81177	2.34348	6.75e-09	1.51e-07	protein_coding	tyrosine--tRNA ligase	chromosome I	HF937208.1	1504994	1506268	gene1568	-	NA	tyrS	CCW74131.1	424	tyrosyl-tRNA synthetase
533	DT104_14231	5.48772	2.30591	2.58e-08	3.82e-07	protein_coding	pyridoxamine kinase	chromosome I	HF937208.1	1506328	1507188	gene1569	-	NA	pdxY	CCW74132.1	286	pyridoxamine kinase
534	DT104_14251	6.63632	2.20528	1.4e-08	2.49e-07	protein_coding	dipeptide and tripeptide permease A	chromosome I	HF937208.1	1507957	1509462	gene1571	-	NA		CCW74134.1	501	putative proton/oligopeptide symporter
535	DT104_14281	3.78742	1.57048	2.47e-05	9.71e-05	protein_coding	electron transport complex subunit G	chromosome I	HF937208.1	1511394	1512014	gene1574	-	NA	rnfG	CCW74137.1	206	Nitrogen fixation protein rnfG. Electron transport complex protein rnfG
536	DT104_14291	3.73742	1.56494	0.00013663	0.000417271	protein_coding	electron transport complex subunit D	chromosome I	HF937208.1	1512018	1513076	gene1575	-	NA	rnfD	CCW74138.1	352	Nitrogen fixation protein rnfD. Electron transport complex protein rnfD
537	DT104_14301	5.71177	1.45171	3.86e-06	2.04e-05	protein_coding	electron transport complex subunit RsxC	chromosome I	HF937208.1	1513077	1515191	gene1576	-	NA	rnfC	CCW74139.1	704	Nitrogen fixation protein rnfC. Electron transport complex protein rnfC
538	DT104_14311	3.32874	1.6851	5.08e-05	0.000178987	protein_coding	electron transport complex subunit RsxB	chromosome I	HF937208.1	1515184	1515762	gene1577	-	NA	rnfB	CCW74140.1	192	Nitrogen fixation protein rnfB. Electron transport complex protein rnfB
539	DT104_14321	4.50258	1.06736	0.000120274	0.000373702	protein_coding	electron transport complex subunit A	chromosome I	HF937208.1	1515762	1516343	gene1578	-	NA	rnfA	CCW74141.1	193	Nitrogen fixation protein rnfA. Electron transport complex protein rnfA
540	DT104_14341	3.91828	1.61828	0.000204726	0.000594611	protein_coding	nucleoid-associated protein	chromosome I	HF937208.1	1516949	1517164	gene1580	-	NA		CCW74143.1	71	conserved hypothetical protein
541	DT104_14381	5.97228	1.9171	1.85e-07	1.7e-06	protein_coding	mannose-6-phosphate isomerase	chromosome I	HF937208.1	1522226	1523401	gene1586	-	NA	manA	CCW74147.1	391	mannose-6-phosphate isomerase
542	DT104_14391	10.2305	-2.5109	2.64e-10	1.78e-08	protein_coding	fumarate hydratase	chromosome I	HF937208.1	1523601	1525247	gene1587	-	NA	fumA	CCW74148.1	548	Fumarate hydratase class I, aerobic
543	DT104_14411	9.03046	-2.83613	1.13e-10	1.19e-08	protein_coding	class II fumarate hydratase	chromosome I	HF937208.1	1525415	1526818	gene1588	-	NA	fumC	CCW74150.1	467	Fumarate hydratase class II
544	DT104_14431	2.28547	1.95073	0.000205924	0.00059702	protein_coding	two-component system sensor histidine kinase RstB	chromosome I	HF937208.1	1527820	1529121	gene1590	-	NA	rstB	CCW74152.1	433	two component sensor kinase
545	DT104_14461	5.69256	1.1761	0.00017852	0.000524767	protein_coding	two-component system response regulator RstA	chromosome I	HF937208.1	1532704	1533435	gene1594	-	NA	rstA	CCW74155.1	243	putative two-component response regulator
546	DT104_14491	6.98389	1.23493	1.54e-06	9.46e-06	protein_coding	DUF1471 domain-containing protein	chromosome I	HF937208.1	1535640	1536584	gene1597	-	NA		CCW74158.1	314	putative exported protein
547	DT104_14501	8.35453	1.2949	6.04e-08	7.3e-07	protein_coding	NAD(P)(+) transhydrogenase (Re/Si-specific) subunit alpha	chromosome I	HF937208.1	1537111	1538640	gene1598	-	NA	pntA	CCW74159.1	509	pyridine nucleotide transhydrogenase subunit-alpha
548	DT104_14511	7.58918	1.4331	2.79e-07	2.34e-06	protein_coding	NAD(P)(+) transhydrogenase (Re/Si-specific) subunit beta	chromosome I	HF937208.1	1538651	1540039	gene1599	-	NA	pntB	CCW74160.1	462	pyridine nucleotide transhydrogenase subunit-beta
549	DT104_14521	4.02493	2.16397	3.69e-06	1.96e-05	protein_coding	pheromone autoinducer 2 transporter	chromosome I	HF937208.1	1540214	1541248	gene1600	-	NA		CCW74161.1	344	putative membrane protein
550	DT104_14531	3.02532	2.29536	3.87e-05	0.000141493	protein_coding	multidrug transporter subunit MdtJ	chromosome I	HF937208.1	1541666	1542028	gene1602	-	NA		CCW74162.1	120	putative conserved membrane protein
551	DT104_14541	2.70302	2.19263	4.54e-05	0.000162549	protein_coding	spermidine export protein MdtI	chromosome I	HF937208.1	1542015	1542344	gene1603	-	NA		CCW74163.1	109	putative membrane protein
552	DT104_14551	6.1305	-1.7589	1.17e-07	1.19e-06	protein_coding	serine protease	chromosome I	HF937208.1	1542384	1543205	gene1604	-	NA		CCW74164.1	273	putative secreted protein
553	DT104_14671	3.54539	2.8037	3.07e-06	1.69e-05	protein_coding	dimethylsulfoxide reductase%2C chain B	chromosome I	HF937208.1	1555206	1555823	gene1618	-	NA		CCW74176.1	205	putative anaerobic dimethyl sulfoxide reductase
554	DT104_14681	6.21058	2.23331	4.73e-09	1.19e-07	protein_coding	dimethyl sulfoxide reductase subunit A	chromosome I	HF937208.1	1555834	1558269	gene1619	-	NA	dmsA2	CCW74177.1	811	putative dimethyl sulphoxide reductase subunit
555	DT104_14691	6.5105	2.19065	1.94e-08	3.1e-07	protein_coding	dimethyl sulfoxide reductase subunit A	chromosome I	HF937208.1	1558368	1560806	gene1620	-	NA	dmsA1	CCW74178.1	813	putative dimethyl sulphoxide reductase subunit
556	DT104_14731	7.78423	-1.24985	8.36e-08	9.24e-07	protein_coding	hypothetical protein	chromosome I	HF937208.1	1562722	1563063	gene1624	-	NA		CCW74182.1	113	putative secreted protein
557	DT104_14761	2.63336	-1.31893	0.00173588	0.00395391	protein_coding	Zn-dependent oxidoreductase	chromosome I	HF937208.1	1564889	1565908	gene1627	-	NA	rspB	CCW74185.1	339	starvation sensing protein RspB
558	DT104_14791	8.69897	-4.20164	7.13e-13	6.93e-10	protein_coding	hypothetical protein	chromosome I	HF937208.1	1569018	1569221	gene1631	-	NA		CCW74188.1	67	conserved hypothetical protein
559	DT104_14871	3.03048	2.11524	8.56e-05	0.000279943	protein_coding	O-acetylserine/cysteine exporter	chromosome I	HF937208.1	1577244	1578146	gene1640	-	NA		CCW74196.1	300	putative membrane protein
560	DT104_14891	2.2085	1.13769	0.0147465	0.0261956	protein_coding	MDR efflux pump AcrAB transcriptional activator MarA	chromosome I	HF937208.1	1578509	1578943	gene1642	-	NA	marA	CCW74198.1	144	multiple antibiotic resistance protein MarA
561	DT104_14901	1.34568	1.36319	0.0251172	0.0421247	protein_coding	MarR family transcriptional regulator	chromosome I	HF937208.1	1578912	1579346	gene1643	-	NA	marR	CCW74199.1	144	multiple antibiotic resistance protein MarR
562	DT104_14921	4.09611	1.78961	1.44e-05	6.19e-05	protein_coding	sugar efflux transporter	chromosome I	HF937208.1	1580317	1581507	gene1645	-	NA	sotB	CCW74201.1	396	Probable sugar efflux transporter
563	DT104_14951	3.25764	1.78407	0.000160669	0.000480425	protein_coding	glutaminase	chromosome I	HF937208.1	1584059	1584985	gene1648	-	NA		CCW74204.1	308	probable glutaminase
564	DT104_14961	4.29169	-1.02551	0.00293653	0.00624012	protein_coding	DUF4186 domain-containing protein	chromosome I	HF937208.1	1584985	1585344	gene1649	-	NA		CCW74205.1	119	conserved hypothetical protein
565	DT104_14971	3.50303	2.32499	1.49e-05	6.32e-05	protein_coding	hypothetical protein	chromosome I	HF937208.1	1585568	1586515	gene1650	-	NA		CCW74206.1	315	putative membrane protein
566	DT104_15031	2.84645	-1.2271	0.00106084	0.0025648	protein_coding	hydrogenase	chromosome I	HF937208.1	1591397	1591807	gene1656	-	NA	hyaE2	CCW74212.1	136	hydrogenase-1 operon protein HyaE2
567	DT104_15061	3.95184	-1.4668	5.82e-05	0.000201353	protein_coding	Ni/Fe-hydrogenase%2C b-type cytochrome subunit	chromosome I	HF937208.1	1592717	1593460	gene1659	-	NA	hyaC2	CCW74215.1	247	Ni/Fe-hydrogenase 1 b-type cytochrome subunit HyaC2
568	DT104_15081	3.35166	-1.34034	6.33e-05	0.000215979	protein_coding	uptake hydrogenase small subunit	chromosome I	HF937208.1	1595216	1596319	gene1661	-	NA	hyaA2	CCW74217.1	367	uptake hydrogenase small subunit
569	DT104_15121	0.698844	2.14408	0.00728245	0.0139016	protein_coding	MFS transporter	chromosome I	HF937208.1	1599735	1601021	gene1665	-	NA		CCW74221.1	428	membrane transport protein
570	DT104_15131	3.2753	1.33063	0.000475804	0.00125638	protein_coding	PhoPQ-regulated protein	chromosome I	HF937208.1	1601198	1602754	gene1666	-	NA	pqaA	CCW74222.1	518	hypothetical protein DT104_15131
571	DT104_15141	4.26167	1.61331	1.1e-05	4.94e-05	protein_coding	MFS transporter	chromosome I	HF937208.1	1602824	1604065	gene1667	-	NA		CCW74223.1	413	putative multidrug efflux protein
572	DT104_15181	3.50164	1.65407	0.000472245	0.00124921	protein_coding	RidA family protein	chromosome I	HF937208.1	1607420	1607809	gene1671	-	NA		CCW74227.1	129	endoribonuclease l-psp family protein
573	DT104_15211	3.29021	-1.66896	0.000331642	0.000911499	protein_coding	DUF1493 domain-containing protein	chromosome I	HF937208.1	1608859	1609191	gene1675	-	NA		CCW74230.1	110	hypothetical protein DT104_15211
574	DT104_15241	1.03815	1.60633	0.00590021	0.0115533	protein_coding	hypothetical protein	chromosome I	HF937208.1	1611820	1612293	gene1680	-	NA		CCW74233.1	290	uncharacterized protein DT104_15241
575	DT104_15311	4.65204	2.13421	4.42e-07	3.45e-06	protein_coding	DUF1264 domain-containing protein	chromosome I	HF937208.1	1622915	1623700	gene1687	-	NA		CCW74240.1	188	putative secreted protein
576	DT104_15331	6.6367	-1.46598	6.69e-08	7.9e-07	protein_coding	OsmC family peroxiredoxin	chromosome I	HF937208.1	1624522	1624953	gene1689	-	NA	osmC	CCW74242.1	143	osmotically inducible protein C
577	DT104_15341	3.19301	-1.33333	0.00365466	0.00756126	protein_coding	protein bdm	chromosome I	HF937208.1	1625466	1625681	gene1690	-	NA		CCW74243.1	71	conserved hypothetical protein
578	DT104_15351	9.47078	-2.01535	4.99e-09	1.23e-07	protein_coding	stationary-phase-induced ribosome-associated protein	chromosome I	HF937208.1	1625776	1625919	gene1691	-	NA	rpsV	CCW74244.1	47	30S ribosomal protein S22
579	DT104_15431	13.139	2.03923	2.22e-09	6.96e-08	protein_coding	phosphoporin PhoE	chromosome I	HF937208.1	1635458	1636546	gene1699	-	NA	ompD	CCW74252.1	362	outer membrane porin protein (ompD)
580	DT104_15441	5.4596	3.50651	9.43e-09	1.92e-07	protein_coding	GFA family protein	chromosome I	HF937208.1	1636690	1637070	gene1700	-	NA		CCW74253.1	126	conserved hypothetical protein
581	DT104_15501	1.4177	-1.38751	0.00576171	0.0113186	protein_coding	nitrate reductase molybdenum cofactor assembly chaperone	chromosome I	HF937208.1	1646254	1646949	gene1706	-	NA	narW	CCW74259.1	231	respiratory nitrate reductase 2 delta chain
582	DT104_15511	2.26276	-1.61496	0.000905191	0.00222387	protein_coding	respiratory nitrate reductase subunit gamma	chromosome I	HF937208.1	1646946	1647626	gene1707	-	NA	narV	CCW74260.1	226	respiratory nitrate reductase 2 gamma chain
583	DT104_15521	5.15778	1.35885	4.7e-05	0.000167237	protein_coding	hypothetical protein	chromosome I	HF937208.1	1647732	1648625	gene1708	-	NA		CCW74261.1	297	conserved hypothetical protein
584	DT104_15541	8.16913	-3.38346	6.92e-10	3.06e-08	protein_coding	type III secretion system effector SteA	chromosome I	HF937208.1	1649790	1650422	gene1710	-	NA		CCW74263.1	210	hypothetical protein DT104_15541
585	DT104_15551	4.01578	1.10288	0.00216847	0.00478797	protein_coding	L-asparagine permease	chromosome I	HF937208.1	1650935	1652428	gene1712	-	NA	ansP	CCW74264.1	497	L-asparagine permease
586	DT104_15561	1.78348	-1.68566	0.000933088	0.00228894	protein_coding	YgdI/YgdR family lipoprotein	chromosome I	HF937208.1	1652505	1652726	gene1713	-	NA		CCW74265.1	73	putative lipoprotein
587	DT104_15671	5.09094	1.45273	6.76e-06	3.27e-05	protein_coding	membrane protein	chromosome I	HF937208.1	1666548	1666811	gene1724	-	NA		CCW74276.1	87	4.1.1
588	DT104_15741	0.971798	-2.91389	0.00210971	0.00467141	protein_coding	DUF2554 domain-containing protein	chromosome I	HF937208.1	1673691	1673921	gene1732	-	NA		CCW74283.1	76	conserved hypothetical protein
589	DT104_15751	5.23577	1.5484	9.02e-07	6.15e-06	protein_coding	collagenase-like protease	chromosome I	HF937208.1	1673922	1675886	gene1733	-	NA		CCW74284.1	654	putative peptidase
590	DT104_15771	2.91259	1.14949	0.00577464	0.0113348	protein_coding	membrane protein	chromosome I	HF937208.1	1676592	1677770	gene1735	-	NA		CCW74286.1	392	putative benzoate membrane transport protein
591	DT104_15821	6.16106	-1.52582	7.03e-08	8.16e-07	protein_coding	50S ribosomal protein L7/L12-serine acetyltransferase	chromosome I	HF937208.1	1681328	1681867	gene1740	-	NA	rimL	CCW74291.1	179	ribosomal-protein-serine acetyltransferase
592	DT104_15831	4.17731	-1.51615	7.38e-06	3.51e-05	protein_coding	aminopeptidase	chromosome I	HF937208.1	1682084	1683202	gene1741	-	NA		CCW74292.1	372	conserved hypothetical protein
593	DT104_15841	3.46743	-1.61696	3.12e-05	0.000118352	protein_coding	PTS sugar transporter subunit IIB	chromosome I	HF937208.1	1683199	1683480	gene1742	-	NA		CCW74293.1	93	putative phosphotransferase enzyme
594	DT104_15861	4.35329	-1.86773	1.53e-06	9.44e-06	protein_coding	nucleoside triphosphatase	chromosome I	HF937208.1	1684818	1685624	gene1744	-	NA		CCW74295.1	268	conserved hypothetical protein
595	DT104_15871	3.88206	-1.95485	7.29e-06	3.47e-05	protein_coding	PTS sugar transporter subunit IIA	chromosome I	HF937208.1	1685756	1686193	gene1745	-	NA		CCW74296.1	145	putative phosphotransferase enzyme
596	DT104_15881	3.60664	-1.66125	9.18e-05	0.000298238	protein_coding	ribulose-phosphate 3-epimerase	chromosome I	HF937208.1	1686205	1686837	gene1746	-	NA		CCW74297.1	210	putative ribulose-5-phosphate 3-epimerase
597	DT104_15891	4.73835	-1.44865	1.09e-05	4.93e-05	protein_coding	DeoR/GlpR transcriptional regulator	chromosome I	HF937208.1	1686853	1687644	gene1747	-	NA		CCW74298.1	263	putative regulatory protein
598	DT104_15961	5.75684	-4.33607	3.47e-10	2.14e-08	protein_coding	LysR family transcriptional regulator	chromosome I	HF937208.1	1695181	1696104	gene1754	-	NA		CCW74305.1	307	putative LysR-family transcriptional regulatory protein
599	DT104_15981	4.72404	1.28806	0.000135135	0.000413483	protein_coding	S-(hydroxymethyl)glutathione dehydrogenase/class III alcohol dehydrogenase	chromosome I	HF937208.1	1697959	1699077	gene1757	-	NA	adhC	CCW74307.1	372	alcohol dehydrogenase class III
600	DT104_15991	2.05189	1.72798	0.000800045	0.0019958	protein_coding	metal/formaldehyde-sensitive transcriptional repressor	chromosome I	HF937208.1	1699109	1699384	gene1758	-	NA		CCW74308.1	91	conserved hypothetical protein
601	DT104_16011	-0.744786	-2.35971	0.0203323	0.0349189	protein_coding	membrane protein	chromosome I	HF937208.1	1700437	1701153	gene1760	-	NA		CCW74310.1	238	putative membrane protein
602	DT104_16031	0.311856	-1.49656	0.0290747	0.0480984	protein_coding	DUF1294 domain-containing protein	chromosome I	HF937208.1	1702926	1703270	gene1762	-	NA		CCW74312.1	114	putative membrane protein
603	DT104_16041	-0.0820151	3.51658	0.00019524	0.000569782	protein_coding	amino acid-binding protein	chromosome I	HF937208.1	1704177	1704938	gene1763	-	NA		CCW74313.1	253	putative periplasmic amino acid-binding protein
604	DT104_16111	5.89914	-1.14017	3.85e-05	0.000141091	protein_coding	YdcF family protein	chromosome I	HF937208.1	1710756	1711556	gene1770	-	NA		CCW74320.1	266	conserved hypothetical protein
605	DT104_16161	2.42388	1.09427	0.0145299	0.0258771	protein_coding	YnbE family lipoprotein	chromosome I	HF937208.1	1717248	1717439	gene1775	-	NA		CCW74325.1	63	putative lipoprotein
606	DT104_16181	7.61641	-2.43344	1.46e-09	5.01e-08	protein_coding	2-hydroxyacid dehydrogenase	chromosome I	HF937208.1	1720315	1721304	gene1777	-	NA	ldhA	CCW74327.1	329	D-lactate dehydrogenase
607	DT104_16231	11.3911	-1.90716	8.21e-07	5.7e-06	protein_coding	universal stress protein F	chromosome I	HF937208.1	1726417	1726851	gene1783	-	NA		CCW74332.1	144	conserved hypothetical protein
608	DT104_16281	3.29994	1.62302	0.000100047	0.000319189	protein_coding	methyl-accepting chemotaxis protein	chromosome I	HF937208.1	1731563	1732717	gene1791	-	NA		CCW74337.1	384	putative chemo-receptor protein
609	DT104_16321	10.9982	-2.62058	8.6e-10	3.47e-08	protein_coding	universal stress protein E	chromosome I	HF937208.1	1735563	1736510	gene1796	-	NA		CCW74341.1	315	conserved hypothetical protein
610	DT104_16331	5.67489	-1.05376	0.000184226	0.000540232	protein_coding	DUF2534 domain-containing protein	chromosome I	HF937208.1	1736565	1736819	gene1797	-	NA		CCW74342.1	84	putative membrane protein
611	DT104_16341	4.55698	1.04401	0.000169249	0.000501456	protein_coding	mechanosensitive ion channel family protein	chromosome I	HF937208.1	1737058	1738089	gene1798	-	NA		CCW74343.1	343	putative membrane protein
612	DT104_16361	5.03137	1.91708	1.53e-06	9.44e-06	protein_coding	hypothetical protein	chromosome I	HF937208.1	1738821	1739507	gene1800	-	NA		CCW74345.1	228	conserved hypothetical protein
613	DT104_16421	7.60636	-2.11276	1.48e-08	2.56e-07	protein_coding	hypothetical protein	chromosome I	HF937208.1	1745930	1747039	gene1807	-	NA		CCW74351.1	369	hypothetical protein DT104_16421
614	DT104_16461	4.7131	1.13218	8.6e-05	0.000281121	protein_coding	aldo/keto reductase	chromosome I	HF937208.1	1749090	1749959	gene1811	-	NA		CCW74355.1	289	putative oxidoreductase
615	DT104_16501	3.48835	1.39893	0.000119158	0.000371377	protein_coding	murein peptide amidase A	chromosome I	HF937208.1	1754086	1754814	gene1815	-	NA		CCW74359.1	242	conserved hypothetical protein
616	DT104_16581	3.37981	-1.7062	4.48e-05	0.000160655	protein_coding	envelope stress response membrane protein PspC	chromosome I	HF937208.1	1761390	1761749	gene1823	-	NA	pspC	CCW74367.1	119	phage shock protein C
617	DT104_16621	5.45834	1.54767	3.27e-06	1.79e-05	protein_coding	peptide ABC transporter substrate-binding protein SapA	chromosome I	HF937208.1	1763964	1765613	gene1827	-	NA	sapA	CCW74371.1	549	peptide transport periplasmic protein SapA precursor
618	DT104_16641	3.58779	1.81445	1.66e-05	6.94e-05	protein_coding	peptide ABC transporter permease SapC	chromosome I	HF937208.1	1766562	1767452	gene1829	-	NA	sapC	CCW74373.1	296	peptide transport system permease protein SapC
619	DT104_16651	4.12288	1.51526	4.34e-05	0.000156137	protein_coding	peptide ABC transporter ATP-binding protein SapD	chromosome I	HF937208.1	1767452	1768444	gene1830	-	NA	sapD	CCW74374.1	330	peptide transport system ATP-binding protein SapD
620	DT104_16681	2.47245	1.74248	0.00026918	0.000758811	protein_coding	SPI-2 type III secretion system effector kinase SteC	chromosome I	HF937208.1	1770442	1771815	gene1833	-	NA		CCW74377.1	457	hypothetical protein DT104_16681
621	DT104_16711	7.42063	1.40385	2.44e-07	2.13e-06	protein_coding	enoyl-[acyl-carrier-protein] reductase FabI	chromosome I	HF937208.1	1772421	1773209	gene1836	-	NA	fabI	CCW74380.1	262	enoyl
622	DT104_16731	6.95752	2.01249	2.8e-08	4.07e-07	protein_coding	exoribonuclease 2	chromosome I	HF937208.1	1774631	1776565	gene1838	-	NA	rnb	CCW74382.1	644	Exoribonuclease II
623	DT104_16801	5.64349	-1.57705	5.5e-07	4.17e-06	protein_coding	phosphatidylglycerophosphatase B	chromosome I	HF937208.1	1783434	1784198	gene1849	-	NA	pgpB	CCW74389.1	254	phosphatidylglycerophosphatase B
624	DT104_16821	8.6054	-2.56083	2.05e-10	1.58e-08	protein_coding	aconitate hydratase	chromosome I	HF937208.1	1785040	1787715	gene1851	-	NA	acnA	CCW74391.1	891	aconitate hydratase 1 (citrate hydro-lyase 1)
625	DT104_16851	6.93531	1.36054	7.25e-07	5.18e-06	protein_coding	DNA topoisomerase 1	chromosome I	HF937208.1	1790077	1792674	gene1856	-	NA	topA	CCW74393.1	865	DNA topoisomerase I, omega protein I
626	DT104_16881	4.13158	1.16748	0.000314646	0.000871349	protein_coding	YciK family oxidoreductase	chromosome I	HF937208.1	1794654	1795415	gene1859	-	NA		CCW74396.1	253	hypothetical oxidoreductase
627	DT104_16981	3.25835	-3.07826	0.000546732	0.00142074	protein_coding	hypothetical protein	chromosome I	HF937208.1	1805843	1806025	gene1870	-	NA		CCW74406.1	60	conserved hypothetical protein
628	DT104_17081	3.9731	1.51743	0.000480111	0.00126589	protein_coding	hypothetical protein	chromosome I	HF937208.1	1812497	1812793	gene1880	-	NA		CCW74416.1	98	conserved hypothetical protein
629	DT104_17091	4.6322	1.2424	4.17e-05	0.000151298	protein_coding	cardiolipin synthase A	chromosome I	HF937208.1	1813153	1814613	gene1881	-	NA	cls	CCW74417.1	486	Cardiolipin synthetase
630	DT104_17141	5.74452	1.97852	3.26e-08	4.58e-07	protein_coding	peptide ABC transporter permease	chromosome I	HF937208.1	1817928	1818836	gene1886	-	NA	oppC	CCW74422.1	302	oligopeptide transport system permease protein (OppC)
631	DT104_17151	5.64143	2.28969	1.1e-07	1.13e-06	protein_coding	peptide ABC transporter permease	chromosome I	HF937208.1	1818851	1819771	gene1887	-	NA	oppB	CCW74423.1	306	oligopeptide transport system permease protein (OppB)
632	DT104_17161	8.97479	1.19745	4.45e-06	2.3e-05	protein_coding	oligopeptide ABC transporter substrate-binding protein OppA	chromosome I	HF937208.1	1819893	1821641	gene1888	-	NA	oppA	CCW74424.1	582	periplasmic oligopeptide-binding protein precursor (OppA)
633	DT104_17181	3.03168	1.15748	0.00289194	0.00615613	protein_coding	MarC family protein	chromosome I	HF937208.1	1822289	1822936	gene1890	-	NA		CCW74426.1	215	putative membrane protein
634	DT104_17201	4.55708	1.01644	0.000881393	0.00217419	protein_coding	thymidine kinase	chromosome I	HF937208.1	1826288	1826905	gene1892	-	NA	tdk	CCW74428.1	205	Thymidine kinase
635	DT104_17361	5.14111	1.42659	5.82e-06	2.86e-05	protein_coding	hypothetical protein	chromosome I	HF937208.1	1848434	1848787	gene1916	-	NA		CCW74444.1	117	conserved hypothetical protein
636	DT104_17401	7.3501	1.07997	2.61e-06	1.47e-05	protein_coding	2-dehydro-3-deoxyphosphooctonate aldolase	chromosome I	HF937208.1	1851229	1852083	gene1921	-	NA	kdsA	CCW74448.1	284	2-dehydro-3-deoxyphosphooctonate aldolase
637	DT104_17411	5.63131	1.7729	1.04e-06	6.9e-06	protein_coding	protein sirB1	chromosome I	HF937208.1	1852121	1852930	gene1922	-	NA		CCW74449.1	269	putative regulator
638	DT104_17421	3.13991	2.21588	4.14e-05	0.00015043	protein_coding	protein sirB2	chromosome I	HF937208.1	1852934	1853323	gene1923	-	NA		CCW74450.1	129	putative regulator
639	DT104_17431	4.72699	1.88069	4.96e-06	2.52e-05	protein_coding	peptide chain release factor N(5)-glutamine methyltransferase	chromosome I	HF937208.1	1853320	1854153	gene1924	-	NA	hemK	CCW74451.1	277	HemK protein, putative protoporphyrinogen oxidase
640	DT104_17441	5.97732	2.14443	1.37e-06	8.65e-06	protein_coding	peptide chain release factor 1	chromosome I	HF937208.1	1854153	1855235	gene1925	-	NA	prfA	CCW74452.1	360	Peptide chain release factor 1
641	DT104_17461	5.4585	2.38061	1.4e-07	1.37e-06	protein_coding	outer membrane lipoprotein LolB	chromosome I	HF937208.1	1856846	1857469	gene1927	-	NA	hemM	CCW74454.1	207	Outer-membrane lipoprotein LolB precursor
642	DT104_17471	6.14977	2.27238	4.95e-09	1.22e-07	protein_coding	4-diphosphocytidyl-2C-methyl-D-erythritol kinase	chromosome I	HF937208.1	1857466	1858317	gene1928	-	NA	ipk	CCW74455.1	283	4-diphosphocytidyl-2-C-methyl-D-erythritol kinase
643	DT104_17481	7.70174	2.54452	1.35e-10	1.32e-08	protein_coding	ribose-phosphate pyrophosphokinase	chromosome I	HF937208.1	1858583	1859530	gene1929	-	NA	prsA	CCW74456.1	315	Phosphoribosyl pyrophosphate synthetase
644	DT104_17501	9.7679	-2.70182	7.2e-10	3.15e-08	protein_coding	membrane protein	chromosome I	HF937208.1	1861385	1861663	gene1931	-	NA		CCW74458.1	92	putative exported protein
645	DT104_17521	6.54667	1.25042	8.13e-07	5.66e-06	protein_coding	redox-regulated ATPase YchF	chromosome I	HF937208.1	1862640	1863731	gene1933	-	NA		CCW74460.1	363	putative ATP/GTP-binding protein
646	DT104_17541	7.45614	1.67756	4.75e-07	3.65e-06	protein_coding	hydrogenase	chromosome I	HF937208.1	1865650	1866768	gene1935	-	NA	hyaA	CCW74462.1	372	hydrogenase-1 small subunit
647	DT104_17551	7.95752	1.30427	6.69e-06	3.24e-05	protein_coding	hydrogenase 2 large subunit	chromosome I	HF937208.1	1866765	1868558	gene1936	-	NA		CCW74463.1	597	hydrogenase-1 large chain (nifE hydrogenase)
648	DT104_17561	6.07333	1.27012	0.00016424	0.000488998	protein_coding	Ni/Fe-hydrogenase%2C b-type cytochrome subunit	chromosome I	HF937208.1	1868577	1869308	gene1937	-	NA	hyaC	CCW74464.1	243	probable Ni/Fe-hydrogenase 1 b-type cytochrome subunit
649	DT104_17571	5.78306	1.08864	0.000216451	0.000624933	protein_coding	HyaD/HybD family hydrogenase maturation endopeptidase	chromosome I	HF937208.1	1869305	1869901	gene1938	-	NA	hyaD	CCW74465.1	198	hydrogenase-1 operon protein HyaD
650	DT104_17621	3.74982	-2.48528	2.92e-05	0.000112187	protein_coding	cytochrome bd-II oxidase subunit CbdX	chromosome I	HF937208.1	1873920	1874009	gene1943	-	NA		CCW74470.1	29	uncharacterized protein DT104_17621
651	DT104_17641	6.26831	-1.22435	4.49e-07	3.49e-06	protein_coding	alpha%2Calpha-trehalase	chromosome I	HF937208.1	1875892	1877604	gene1945	-	NA	treA	CCW74472.1	570	Periplasmic trehalase precursor
652	DT104_17651	4.99535	-1.99248	7.57e-07	5.33e-06	protein_coding	GlsB/YeaQ/YmgE family stress response membrane protein	chromosome I	HF937208.1	1877667	1877921	gene1946	-	NA		CCW74473.1	84	putative membrane protein
653	DT104_17661	5.74786	1.57695	3.25e-05	0.000122156	protein_coding	flagellar brake protein YcgR	chromosome I	HF937208.1	1878090	1878824	gene1947	-	NA		CCW74474.1	244	conserved hypothetical protein
654	DT104_17681	4.99434	1.1072	6.52e-05	0.000221247	protein_coding	muramoyltetrapeptide carboxypeptidase	chromosome I	HF937208.1	1879620	1880534	gene1949	-	NA		CCW74476.1	304	conserved hypothetical protein
655	DT104_17701	6.11036	-3.50205	2.03e-10	1.58e-08	protein_coding	alanine racemase catabolic	chromosome I	HF937208.1	1882427	1883497	gene1951	-	NA	dadX	CCW74478.1	356	Alanine racemase
656	DT104_17711	7.53076	-4.36598	1.98e-11	4.59e-09	protein_coding	D-amino-acid dehydrogenase	chromosome I	HF937208.1	1883511	1884809	gene1952	-	NA	dadA	CCW74479.1	432	D-amino acid dehydrogenase small subunit
657	DT104_17721	7.60738	-3.12273	2.36e-10	1.68e-08	protein_coding	SpoVR family protein	chromosome I	HF937208.1	1885132	1886664	gene1953	-	NA		CCW74480.1	510	conserved hypothetical protein
658	DT104_17741	5.36303	2.01991	8.42e-08	9.26e-07	protein_coding	Na+/H+ antiporter NhaB	chromosome I	HF937208.1	1887650	1889194	gene1955	-	NA	nhaB	CCW74482.1	514	regulator of intracellular pH; Na+/H+ antiporter
659	DT104_17751	4.55844	2.25203	1.01e-05	4.64e-05	protein_coding	disulfide bond formation protein B	chromosome I	HF937208.1	1889336	1889866	gene1956	-	NA	dsbB	CCW74483.1	176	Disulfide bond formation protein B
660	DT104_17771	7.6563	-2.28423	3.52e-09	9.66e-08	protein_coding	protein gns	chromosome I	HF937208.1	1890388	1890561	gene1958	-	NA		CCW74485.1	57	conserved hypothetical protein
661	DT104_17821	5.87934	1.16301	3.6e-06	1.93e-05	protein_coding	septum site-determining protein MinC	chromosome I	HF937208.1	1892909	1893616	gene1963	-	NA	minC	CCW74490.1	235	Probable septum site-determining protein minC
662	DT104_17851	4.48585	2.16064	7.16e-06	3.43e-05	protein_coding	ribonuclease D	chromosome I	HF937208.1	1894844	1895971	gene1966	-	NA	rnd	CCW74493.1	375	ribonuclease D
663	DT104_17861	5.98071	-1.70805	1.82e-07	1.68e-06	protein_coding	long-chain-fatty-acid--CoA ligase	chromosome I	HF937208.1	1896044	1897729	gene1967	-	NA	fadD	CCW74494.1	561	long-chain-fatty-acid--CoA ligase
664	DT104_17881	4.33725	2.4007	1.82e-06	1.09e-05	protein_coding	tRNA (adenosine(37)-N6)-threonylcarbamoyltransferase complex dimerization subunit type 1 TsaB	chromosome I	HF937208.1	1898587	1899282	gene1970	-	NA		CCW74496.1	231	conserved hypothetical protein
665	DT104_17891	5.07277	1.39961	2.02e-06	1.2e-05	protein_coding	ATP-dependent DNA helicase	chromosome I	HF937208.1	1899340	1901250	gene1971	-	NA		CCW74497.1	636	putative ATP-dependent helicase
666	DT104_17941	6.41228	1.21804	1.22e-06	7.81e-06	protein_coding	L-serine ammonia-lyase	chromosome I	HF937208.1	1904201	1905565	gene1976	-	NA	sdaA	CCW74502.1	454	L-serine deaminase 1
667	DT104_17961	5.03048	1.22189	1.43e-05	6.16e-05	protein_coding	TerC family protein	chromosome I	HF937208.1	1907326	1908885	gene1978	-	NA		CCW74504.1	519	putative membrane protein
668	DT104_18011	3.53683	1.85095	3.89e-05	0.000141872	protein_coding	DUF986 domain-containing protein	chromosome I	HF937208.1	1912101	1912559	gene1983	-	NA		CCW74509.1	152	putative membrane protein
669	DT104_18021	4.79201	1.23596	0.000161031	0.000481065	protein_coding	membrane protein	chromosome I	HF937208.1	1912915	1913535	gene1985	-	NA		CCW74510.1	206	putative membrane protein
670	DT104_18031	3.66724	1.34806	0.000385703	0.00104183	protein_coding	23S rRNA (guanine(745)-N(1))-methyltransferase	chromosome I	HF937208.1	1913532	1914341	gene1986	-	NA	rrmA	CCW74511.1	269	rRNA guanine-N1-methyltransferase
671	DT104_18061	2.07432	1.33652	0.00635664	0.0123525	protein_coding	hypothetical protein	chromosome I	HF937208.1	1918045	1918284	gene1992	-	NA		CCW74514.1	79	putative exported protein
672	DT104_18071	6.83051	-1.0082	5.74e-06	2.83e-05	protein_coding	DNA-binding transcriptional regulator KdgR	chromosome I	HF937208.1	1918496	1919287	gene1993	-	NA	kdgR	CCW74515.1	263	transcriptional regulator KdgR
673	DT104_18101	7.3703	1.91261	1.82e-08	2.97e-07	protein_coding	tail-specific protease	chromosome I	HF937208.1	1921959	1924007	gene1996	-	NA	prc	CCW74518.1	682	tail-specific protease precursor
674	DT104_18111	6.90106	1.57492	7.2e-08	8.29e-07	protein_coding	RNA chaperone ProQ	chromosome I	HF937208.1	1924027	1924713	gene1997	-	NA	proQ	CCW74519.1	228	ProP effector. Protein proQ homolog
675	DT104_18151	4.23544	2.31603	8.36e-07	5.79e-06	protein_coding	16S rRNA (cytosine(1407)-C(5))-methyltransferase RsmF	chromosome I	HF937208.1	1929400	1930839	gene2001	-	NA		CCW74523.1	479	conserved hypothetical protein
676	DT104_18191	3.68678	-2.85328	8.32e-08	9.22e-07	protein_coding	membrane protein	chromosome I	HF937208.1	1932388	1932552	gene2005	-	NA		CCW74527.1	54	hypothetical protein DT104_18191
677	DT104_18331	-0.0751324	-2.4081	0.00903632	0.0168979	protein_coding	putative cytoplasmic protein	chromosome I	HF937208.1	1942488	1942613	gene2020	-	NA		CCW74540.1	48	DNA site-specific invertase
678	DT104_18341	2.97974	-2.0103	4.89e-05	0.000173151	protein_coding	hypothetical protein	chromosome I	HF937208.1	1942914	1943180	gene2021	-	NA	pagM	CCW74541.1	60	virulence factor
679	DT104_18351	3.71686	-2.75019	5.36e-05	0.000187806	protein_coding	PhoPQ-activated virulence protein PagK	chromosome I	HF937208.1	1944004	1944204	gene2024	-	NA	pagK	CCW74542.1	66	phage encoded pagK (phoPQ-activated protein)
680	DT104_18441	3.61925	2.51711	1.55e-05	6.54e-05	protein_coding	hypothetical protein	chromosome I	HF937208.1	1951060	1951959	gene2034	-	NA		CCW74551.1	299	hypothetical protein DT104_18441
681	DT104_18451	3.13491	3.427	0.00111106	0.00267028	protein_coding	class I SAM-dependent methyltransferase	chromosome I	HF937208.1	1952441	1953097	gene2036	-	NA		CCW74552.1	218	putative uncharacterized protein
682	DT104_18651	2.56425	1.01256	0.00590515	0.0115583	protein_coding	PBSX family phage terminase large subunit	chromosome I	HF937208.1	1973019	1974440	gene2062	-	NA		CCW74572.1	473	Large subunit terminase
683	DT104_18691	1.20027	-1.62921	0.00362128	0.00749858	protein_coding	IS200/IS605 family transposase IS200F	chromosome I	HF937208.1	1977033	1977491	gene2069	-	NA		CCW74576.1	152	Transposase
684	DT104_18731	2.9565	-3.04144	1.6e-06	9.78e-06	protein_coding	antitermination protein from phage origin	chromosome I	HF937208.1	1980467	1980808	gene2075	-	NA		CCW74580.1	114	Antitermination Protein
685	DT104_18781	1.61342	-1.42568	0.00635393	0.0123522	protein_coding	replication protein	chromosome I	HF937208.1	1983844	1984305	gene2084	-	NA		CCW74584.1	222	putative protein
686	DT104_18801	5.99939	-1.13099	7.99e-06	3.76e-05	protein_coding	transcriptional regulator	chromosome I	HF937208.1	1986183	1986581	gene2088	-	NA		CCW74586.1	132	transcriptional protein
687	DT104_18901	6.55634	-1.46605	6.65e-08	7.87e-07	protein_coding	CopC domain-containing protein YobA	chromosome I	HF937208.1	1997022	1997396	gene2106	-	NA		CCW74596.1	124	putative cation resistance protein
688	DT104_18911	1.86262	1.13584	0.0199838	0.0343812	protein_coding	DNA polymerase III subunit theta	chromosome I	HF937208.1	1997534	1997764	gene2107	-	NA	holE	CCW74597.1	76	DNA polymerase III, theta subunit
689	DT104_18961	5.05964	-1.87784	2.73e-07	2.31e-06	protein_coding	hypothetical protein	chromosome I	HF937208.1	2002302	2002655	gene2112	-	NA	yebF	CCW74602.1	117	putative exported protein
690	DT104_18971	4.44836	-2.57751	4.97e-07	3.8e-06	protein_coding	DNA damage-inducible protein	chromosome I	HF937208.1	2002723	2003013	gene2113	-	NA	yebG	CCW74603.1	96	conserved hypothetical protein
691	DT104_19091	5.17473	1.14996	3.16e-05	0.000119526	protein_coding	Holliday junction branch migration DNA helicase RuvB	chromosome I	HF937208.1	2016534	2017544	gene2127	-	NA	ruvB	CCW74615.1	309	Holliday junction DNA helicase ruvB
692	DT104_19101	4.38008	1.30846	3.49e-05	0.000129105	protein_coding	Holliday junction branch migration protein RuvA	chromosome I	HF937208.1	2017553	2018164	gene2128	-	NA	ruvA	CCW74616.1	203	Holliday junction DNA helicase ruvA
693	DT104_19111	0.818804	2.34933	0.00485945	0.00975099	protein_coding	hypothetical protein	chromosome I	HF937208.1	2018584	2019480	gene2129	-	NA		CCW74617.1	298	putative cytoplasmic protein
694	DT104_19141	4.34572	1.39918	1.95e-05	7.94e-05	protein_coding	crossover junction endodeoxyribonuclease RuvC	chromosome I	HF937208.1	2020708	2021229	gene2132	-	NA	ruvC	CCW74620.1	173	Crossover junction endodeoxyribonuclease ruvC
695	DT104_19161	5.30511	1.13028	3.56e-05	0.000131299	protein_coding	dihydroneopterin triphosphate diphosphatase	chromosome I	HF937208.1	2022036	2022488	gene2134	-	NA	ntpA	CCW74622.1	150	DATP pyrophosphohydrolase
696	DT104_19171	8.14429	1.63065	2.63e-08	3.86e-07	protein_coding	aspartate--tRNA ligase	chromosome I	HF937208.1	2022591	2024363	gene2135	-	NA	aspS	CCW74623.1	590	Aspartyl-tRNA synthetase
697	DT104_19191	2.58641	1.0188	0.00964484	0.0179187	protein_coding	DUF72 domain-containing protein	chromosome I	HF937208.1	2025251	2026069	gene2137	-	NA	yecE	CCW74625.1	272	conserved hypothetical protein
698	DT104_19251	6.31177	1.03294	4.44e-06	2.3e-05	protein_coding	arginine--tRNA ligase	chromosome I	HF937208.1	2030077	2031810	gene2144	-	NA	argS	CCW74631.1	577	Arginyl-tRNA synthetase
699	DT104_19281	2.96556	-1.22569	0.00526073	0.0104527	protein_coding	flagellar biosynthesis protein FlhE	chromosome I	HF937208.1	2035300	2035692	gene2147	-	NA	flhE	CCW74634.1	130	flagellar protein FlhE precursor
700	DT104_19301	2.4219	1.68642	0.00372974	0.00769042	protein_coding	flagellar biosynthetic protein FlhB	chromosome I	HF937208.1	2037763	2038914	gene2149	-	NA	flhB	CCW74636.1	383	flagellar biosynthetic protein FlhB
701	DT104_19431	7.55486	-1.24974	9.22e-07	6.26e-06	protein_coding	universal stress protein C	chromosome I	HF937208.1	2050334	2050762	gene2162	-	NA	yecG	CCW74649.1	142	conserved hypothetical protein
702	DT104_19441	5.79395	-1.01293	1.95e-05	7.94e-05	protein_coding	trehalose-6-phosphate synthase	chromosome I	HF937208.1	2050780	2052201	gene2163	-	NA	otsA	CCW74650.1	473	trehalose-6-phosphate synthase
703	DT104_19451	4.80098	-1.16641	9.43e-05	0.000304723	protein_coding	trehalose-phosphate phosphatase	chromosome I	HF937208.1	2052176	2052979	gene2164	-	NA	otsB	CCW74651.1	267	trehalose phosphatase
704	DT104_19461	5.10157	-1.64154	2.74e-07	2.31e-06	protein_coding	DJ-1 family protein	chromosome I	HF937208.1	2053612	2054169	gene2166	-	NA		CCW74652.1	185	conserved hypothetical protein
705	DT104_19471	8.29877	-1.28126	3.39e-07	2.78e-06	protein_coding	ferritin	chromosome I	HF937208.1	2054720	2055223	gene2167	-	NA	yecI	CCW74653.1	167	ferritin-like protein
706	DT104_19491	2.5838	1.88191	0.00120866	0.00288914	protein_coding	hypothetical protein	chromosome I	HF937208.1	2056296	2056631	gene2169	-	NA		CCW74655.1	111	putative lipoprotein
707	DT104_19501	6.05447	1.2218	4.57e-06	2.35e-05	protein_coding	H-type ferritin	chromosome I	HF937208.1	2056871	2057368	gene2170	-	NA	ftnA	CCW74656.1	165	ferritin
708	DT104_19511	2.32429	2.23708	6.46e-05	0.000219857	protein_coding	DUF2492 domain-containing protein	chromosome I	HF937208.1	2057414	2057653	gene2171	-	NA	yecH	CCW74657.1	79	conserved hypothetical protein
709	DT104_19531	9.11503	-1.4388	9.22e-08	9.88e-07	protein_coding	YecA family protein	chromosome I	HF937208.1	2059166	2059831	gene2173	-	NA	yecA	CCW74659.1	221	conserved hypothetical protein
710	DT104_19541	4.51136	1.21945	3.39e-05	0.000126243	protein_coding	glucose-6-phosphate dehydrogenase	chromosome I	HF937208.1	2060069	2060395	gene2174	-	NA		CCW74660.1	108	Conserved hypothetical protein
711	DT104_19671	6.28484	1.34763	0.000299357	0.000834045	protein_coding	protein FliZ	chromosome I	HF937208.1	2071617	2072168	gene2190	-	NA	fliZ	CCW74673.1	183	regulatory protein (FliZ)
712	DT104_19701	6.0126	1.34911	1.33e-05	5.81e-05	protein_coding	lysine-N-methylase	chromosome I	HF937208.1	2073854	2075059	gene2194	-	NA	fliB	CCW74676.1	401	lysine-N-methylase
713	DT104_19731	5.75998	1.08836	0.000704858	0.0017775	protein_coding	flagellar protein FliS	chromosome I	HF937208.1	2078300	2078707	gene2197	-	NA	fliS	CCW74679.1	135	flagellar protein FliS
714	DT104_19741	5.49641	1.47202	0.000168669	0.00050004	protein_coding	flagellar protein FliT	chromosome I	HF937208.1	2078707	2079075	gene2198	-	NA	fliT	CCW74680.1	122	flagellar protein FliT
715	DT104_19751	5.23553	-1.04489	2.1e-05	8.46e-05	protein_coding	alpha-amylase	chromosome I	HF937208.1	2079147	2080631	gene2199	-	NA	amyA	CCW74681.1	494	cytoplasmic alpha-amylase
716	DT104_19761	4.68546	1.12549	0.000422323	0.00113007	protein_coding	lipoprotein	chromosome I	HF937208.1	2080671	2081096	gene2200	-	NA	yedD	CCW74682.1	141	putative lipoprotein
717	DT104_19801	1.71749	2.05606	0.00173197	0.00395162	protein_coding	flagellar hook-basal body complex protein FliE	chromosome I	HF937208.1	2083488	2083802	gene2204	-	NA	fliE	CCW74686.1	104	flagellar hook-basal body complex protein FliE
718	DT104_19811	4.34808	1.82883	0.000331416	0.000911499	protein_coding	flagellar M-ring protein	chromosome I	HF937208.1	2084019	2085701	gene2205	-	NA	fliF	CCW74687.1	560	flagellar basal-body M-ring protein
719	DT104_19951	4.78591	-1.16103	0.000112446	0.000351809	protein_coding	hypothetical protein	chromosome I	HF937208.1	2095569	2095766	gene2219	-	NA	dsrB	CCW74701.1	65	DsrB protein
720	DT104_19961	5.23091	-2.96939	1.45e-08	2.52e-07	protein_coding	DUF2525 domain-containing protein	chromosome I	HF937208.1	2095892	2096119	gene2220	-	NA	yodD	CCW74702.1	75	conserved hypothetical protein
721	DT104_19971	4.52907	-1.94663	4.16e-07	3.28e-06	protein_coding	mannosyl-3-phosphoglycerate phosphatase-related protein	chromosome I	HF937208.1	2096429	2097244	gene2221	-	NA	mngB	CCW74703.1	271	Mannosyl-3-phosphoglycerate phosphatase
722	DT104_19991	5.64777	-1.39938	2.37e-05	9.37e-05	protein_coding	DUF2158 domain-containing protein	chromosome I	HF937208.1	2099100	2099345	gene2223	-	NA		CCW74705.1	81	conserved hypothetical protein
723	DT104_20071	7.59287	1.65778	0.00151821	0.00353521	protein_coding	cold-shock protein CspJ	chromosome I	HF937208.1	2106705	2106917	gene2232	-	NA	cspB	CCW74713.1	70	cold shock protein
724	DT104_20081	4.33246	-1.06439	4.57e-05	0.000163337	protein_coding	protein UmuC	chromosome I	HF937208.1	2107372	2108640	gene2233	-	NA	umuC	CCW74714.1	422	dna polymerase v subunit UmuC
725	DT104_20131	3.09395	1.58451	0.00441524	0.00894082	protein_coding	hypothetical protein	chromosome I	HF937208.1	2110544	2110756	gene2239	-	NA		CCW74718.1	70	putative prophage protein
726	DT104_20141	3.71161	1.39124	0.00131468	0.00311651	protein_coding	hypothetical protein	chromosome I	HF937208.1	2110753	2111166	gene2240	-	NA		CCW74719.1	137	putative prophage protein
727	DT104_20151	3.18928	1.5022	0.0066121	0.0127978	protein_coding	hypothetical protein	chromosome I	HF937208.1	2111402	2111635	gene2241	-	NA		CCW74720.1	77	putative prophage protein
728	DT104_20181	1.86784	-1.55532	0.00490653	0.00984139	protein_coding	DUF2313 domain-containing protein	chromosome I	HF937208.1	2113873	2114460	gene2244	-	NA		CCW74723.1	195	putative phage tail protein
729	DT104_20191	3.37436	-1.08623	0.00119731	0.00286342	protein_coding	hypothetical protein	chromosome I	HF937208.1	2114463	2115542	gene2245	-	NA		CCW74724.1	366	phage protein
730	DT104_20221	3.42774	-1.14626	0.00479642	0.00963246	protein_coding	baseplate protein	chromosome I	HF937208.1	2116486	2117544	gene2248	-	NA		CCW74727.1	352	phage tail protein
731	DT104_20241	5.11639	-1.21303	3.1e-06	1.71e-05	protein_coding	phage tail tape measure protein	chromosome I	HF937208.1	2118915	2120843	gene2250	-	NA		CCW74729.1	642	phage tape-measure protein
732	DT104_20251	2.5433	-1.38291	0.00547454	0.0108156	protein_coding	phage tail assembly protein	chromosome I	HF937208.1	2120928	2121254	gene2251	-	NA		CCW74730.1	97	phage protein
733	DT104_20261	2.59945	-1.49319	0.00060055	0.00154141	protein_coding	tail protein	chromosome I	HF937208.1	2121251	2121607	gene2252	-	NA		CCW74731.1	118	phage tail tube protein
734	DT104_20271	3.77676	-1.37082	0.000599058	0.00153944	protein_coding	tail sheath protein	chromosome I	HF937208.1	2121607	2123103	gene2253	-	NA		CCW74732.1	498	phage tail sheath protein
735	DT104_20291	1.80261	-1.48179	0.00326978	0.00685541	protein_coding	hypothetical protein	chromosome I	HF937208.1	2123818	2124330	gene2256	-	NA		CCW74734.1	172	phage protein
736	DT104_20331	1.20435	-2.08209	0.00176866	0.00400708	protein_coding	HK97 family phage prohead protease	chromosome I	HF937208.1	2126500	2127150	gene2261	-	NA		CCW74738.1	228	putative peptidase
737	DT104_20341	2.50735	-1.35048	0.00130198	0.00308791	protein_coding	phage portal protein	chromosome I	HF937208.1	2127128	2128369	gene2262	-	NA		CCW74739.1	413	putative portal protein
738	DT104_20351	2.04733	-1.18297	0.00404679	0.00826354	protein_coding	terminase large subunit	chromosome I	HF937208.1	2128563	2130296	gene2264	-	NA		CCW74740.1	577	phage terminase (large subunit)
739	DT104_20371	1.4057	1.19516	0.0198348	0.0341489	protein_coding	HNH endonuclease	chromosome I	HF937208.1	2130913	2131263	gene2266	-	NA		CCW74742.1	116	phage protein
740	DT104_20441	2.95322	-1.16806	0.00126106	0.00299819	protein_coding	antitermination protein	chromosome I	HF937208.1	2134320	2135072	gene2274	-	NA		CCW74749.1	250	putative prophage antitermination protein
741	DT104_20611	2.22011	1.85056	0.000676389	0.0017155	protein_coding	integrase	chromosome I	HF937208.1	2148013	2149002	gene2298	-	NA		CCW74766.1	329	phage integrase
742	DT104_20621	9.2148	-2.7867	4.08e-10	2.36e-08	protein_coding	protein MtfA	chromosome I	HF937208.1	2149294	2150091	gene2300	-	NA		CCW74767.1	265	conserved hypothetical protein
743	DT104_20631	1.69724	2.88004	0.00152589	0.00354802	protein_coding	peptidase	chromosome I	HF937208.1	2151401	2151874	gene2304	-	NA		CCW74768.1	157	conserved hypothetical protein
744	DT104_20691	1.64811	-2.26207	0.00100505	0.00244571	protein_coding	hypothetical protein	chromosome I	HF937208.1	2159750	2159911	gene2314	-	NA		CCW74774.1	53	putative cytoplasmic protein
745	DT104_20711	6.08225	-1.39544	2.2e-06	1.28e-05	protein_coding	hypothetical protein	chromosome I	HF937208.1	2160220	2160606	gene2316	-	NA		CCW74776.1	128	uncharacterized protein DT104_20711
746	DT104_20741	6.69759	1.32232	1.92e-06	1.14e-05	protein_coding	nicotinate-nucleotide--dimethylbenzimidazole phosphoribosyltransferase	chromosome I	HF937208.1	2164246	2165316	gene2322	-	NA	cobT	CCW74779.1	356	Nicotinate-nucleotide--dimethylbenzimidazole phosphoribosyltransferase
747	DT104_20751	5.62071	1.96727	9.97e-07	6.65e-06	protein_coding	adenosylcobinamide-GDP ribazoletransferase	chromosome I	HF937208.1	2165343	2166086	gene2323	-	NA	cobS	CCW74780.1	247	cobalamin (5\\'-phosphate) synthase
748	DT104_20761	4.84994	1.94738	2.27e-06	1.31e-05	protein_coding	bifunctional adenosylcobinamide kinase/adenosylcobinamide-phosphate guanylyltransferase	chromosome I	HF937208.1	2166083	2166628	gene2324	-	NA	cobU	CCW74781.1	181	cobinamide kinase and guanylyltransferase
749	DT104_20771	6.9698	1.97209	2.27e-08	3.48e-07	protein_coding	cobyric acid synthase CobQ	chromosome I	HF937208.1	2166625	2168145	gene2325	-	NA	cbiP	CCW74782.1	506	putative cobyric acid synthase
750	DT104_20781	6.17116	1.78455	1.79e-07	1.66e-06	protein_coding	cobalt import ATP-binding protein CbiO	chromosome I	HF937208.1	2168142	2168957	gene2326	-	NA	cbiO	CCW74783.1	271	putative cobalt transport ATP-binding protein
751	DT104_20791	5.50343	2.73601	1.81e-08	2.97e-07	protein_coding	cobalt transporter CbiQ	chromosome I	HF937208.1	2168966	2169643	gene2327	-	NA	cbiQ	CCW74784.1	225	putative cobalt transport protein
752	DT104_20801	4.92681	2.07686	2.91e-07	2.44e-06	protein_coding	cobalt transporter CbiN	chromosome I	HF937208.1	2169630	2169911	gene2328	-	NA	cbiN	CCW74785.1	93	putative cobalt transport protein CbiN
753	DT104_20811	6.17949	2.32423	3.62e-08	4.99e-07	protein_coding	cobalt transporter CbiM	chromosome I	HF937208.1	2169913	2170650	gene2329	-	NA	cbiM	CCW74786.1	250	cobalamin biosynthesis protein
754	DT104_20821	5.96849	2.45954	7.07e-09	1.56e-07	protein_coding	cobalt-precorrin-2 C(20)-methyltransferase	chromosome I	HF937208.1	2170647	2171360	gene2330	-	NA		CCW74787.1	189	cobalt-precorrin-2 c(20)-methyltransferase ec=
755	DT104_20831	6.67379	2.50006	1.38e-08	2.48e-07	protein_coding	sirohydrochlorin cobaltochelatase	chromosome I	HF937208.1	2171357	2172151	gene2331	-	NA	cbiK	CCW74788.1	264	sirohydrochlorin cobaltochelatase
756	DT104_20841	6.01195	2.68515	6.05e-08	7.3e-07	protein_coding	cobalt-precorrin-6A/precorrin-6x reductase	chromosome I	HF937208.1	2172154	2172945	gene2332	-	NA	cbiJ	CCW74789.1	263	cobalt-precorrin-6a reductase
757	DT104_20851	6.42825	2.765	5.86e-09	1.38e-07	protein_coding	cobalt-factor III C(17)-methyltransferase	chromosome I	HF937208.1	2172942	2173667	gene2333	-	NA	cbiH	CCW74790.1	241	precorrin-3 C17-methyltransferase
758	DT104_20861	6.88646	2.71496	3.2e-10	2.02e-08	protein_coding	cobalt-precorrin 5A hydrolase	chromosome I	HF937208.1	2173667	2174722	gene2334	-	NA	cbiG	CCW74791.1	351	cobalamin biosynthesis protein
759	DT104_20871	6.41575	2.24041	1.93e-07	1.75e-06	protein_coding	cobalt-precorrin-4 C(11)-methyltransferase	chromosome I	HF937208.1	2174703	2175476	gene2335	-	NA	cbiF	CCW74792.1	257	precorrin-4 C11-methyltransferase
760	DT104_20881	5.11191	3.30969	8.57e-09	1.79e-07	protein_coding	cobalt-precorrin-6B (C(15))-methyltransferase (decarboxylating)	chromosome I	HF937208.1	2175460	2176038	gene2336	-	NA	cbiT	CCW74793.1	192	precorrin-8W decarboxylase
761	DT104_20891	4.95214	3.39541	1.28e-07	1.29e-06	protein_coding	cobalt-precorrin-7 (C(5))-methyltransferase	chromosome I	HF937208.1	2176028	2176633	gene2337	-	NA	cbiE	CCW74794.1	201	precorrin-6Y C5,15-methyltransferase
762	DT104_20901	6.04294	3.59962	6.08e-10	2.96e-08	protein_coding	cobalt-precorrin-5B (C(1))-methyltransferase	chromosome I	HF937208.1	2176627	2177766	gene2338	-	NA	cbiD	CCW74795.1	379	Putative cobalt-precorrin-6A synthase
763	DT104_20911	5.26251	3.19276	4.66e-09	1.17e-07	protein_coding	cobalt-precorrin-8 methylmutase	chromosome I	HF937208.1	2177766	2178398	gene2339	-	NA	cbiC	CCW74796.1	210	precorrin-8X methylmutase
764	DT104_20921	5.28678	3.60348	1.75e-09	5.68e-08	protein_coding	cobalamin biosynthesis protein	chromosome I	HF937208.1	2178409	2179368	gene2340	-	NA	cbiB	CCW74797.1	319	Cobalamin biosynthesis protein
765	DT104_20931	6.91107	3.07881	4.77e-10	2.6e-08	protein_coding	cobyrinic acid a%2Cc-diamide synthase	chromosome I	HF937208.1	2179365	2180744	gene2341	-	NA	cbiA	CCW74798.1	459	Cobyrinic acid A,C-diamide synthase
766	DT104_20941	5.55147	1.42548	7.07e-06	3.38e-05	protein_coding	regulatory protein PocR	chromosome I	HF937208.1	2181342	2182253	gene2342	-	NA	pocR	CCW74799.1	303	pdu/cob regulatory protein PocR
767	DT104_20951	4.39834	1.86126	2.27e-06	1.31e-05	protein_coding	aquaporin	chromosome I	HF937208.1	2182470	2183264	gene2343	-	NA	pduF	CCW74800.1	264	propanediol diffusion facilitator
768	DT104_20961	4.23537	3.03811	7.54e-08	8.5e-07	protein_coding	propanediol utilization microcompartment protein PduA	chromosome I	HF937208.1	2183789	2184073	gene2344	-	NA	pduA	CCW74801.1	94	putative propanediol utilization protein
769	DT104_20981	7.07888	3.53582	8.6e-11	1.1e-08	protein_coding	propanediol dehydratase large subunit	chromosome I	HF937208.1	2184901	2186565	gene2346	-	NA	dhaB	CCW74803.1	554	glycerol dehydratase large subunit
770	DT104_20991	5.82515	3.0538	1.27e-08	2.36e-07	protein_coding	propanediol dehydratase medium subunit	chromosome I	HF937208.1	2186576	2187250	gene2347	-	NA	pduD	CCW74804.1	224	diol dehydratase medium subunit
771	DT104_21001	5.23701	2.84705	1.17e-08	2.25e-07	protein_coding	propanediol dehydratase small subunit	chromosome I	HF937208.1	2187265	2187786	gene2348	-	NA	pduE	CCW74805.1	173	diol dehydratase small subunit
772	DT104_21011	5.82178	2.97638	1.13e-09	4.11e-08	protein_coding	diol dehydratase reactivase subunit alpha	chromosome I	HF937208.1	2187796	2189628	gene2349	-	NA	pduG	CCW74806.1	610	propanediol utilization protein
773	DT104_21021	4.27041	1.78533	1.09e-05	4.92e-05	protein_coding	propanediol dehydratase reactivation protein	chromosome I	HF937208.1	2189618	2189968	gene2350	-	NA	pduH	CCW74807.1	116	Propanediol utilization protein
774	DT104_21031	4.82583	1.75625	8.42e-07	5.81e-06	protein_coding	BMC domain-containing protein	chromosome I	HF937208.1	2190266	2190748	gene2352	-	NA	pduK	CCW74808.1	160	propanediol utilization protein
775	DT104_21041	4.84183	2.0132	2.81e-07	2.35e-06	protein_coding	phosphate propanoyltransferase	chromosome I	HF937208.1	2190748	2191380	gene2353	-	NA	pduL	CCW74809.1	210	propanediol utilization protein
776	DT104_21051	3.63443	1.88429	0.000162669	0.000485407	protein_coding	microcompartment protein PduM	chromosome I	HF937208.1	2191377	2191868	gene2354	-	NA	pduM	CCW74810.1	163	propanediol utilization protein
777	DT104_21061	2.06555	2.19938	0.000459303	0.00121696	protein_coding	ethanolamine utilization protein EutN	chromosome I	HF937208.1	2191872	2192147	gene2355	-	NA	pduN	CCW74811.1	91	propanediol utilization protein
778	DT104_21071	4.42266	1.94718	1.53e-06	9.44e-06	protein_coding	ATP:cob(I)alamin adenosyltransferase	chromosome I	HF937208.1	2192157	2193167	gene2356	-	NA	pduO	CCW74812.1	336	propanediol utilization protein
779	DT104_21081	5.36832	1.34025	3.17e-06	1.74e-05	protein_coding	aldehyde dehydrogenase EutE	chromosome I	HF937208.1	2193164	2194558	gene2357	-	NA	pduP	CCW74813.1	464	putative CoA-dependent proprionaldehyde dehydrogenase
780	DT104_21091	4.41267	1.35306	2.79e-05	0.000108015	protein_coding	propanediol utilization propanol dehydrogenase pduQ	chromosome I	HF937208.1	2194570	2195682	gene2358	-	NA	pduQ	CCW74814.1	370	putative propanol dehydrogenase
781	DT104_21101	4.35738	2.23012	1.15e-05	5.13e-05	protein_coding	hypothetical protein	chromosome I	HF937208.1	2195679	2197034	gene2359	-	NA	pduS	CCW74815.1	451	propanediol utilization ferredoxin
782	DT104_21111	3.41815	2.13754	3.68e-06	1.96e-05	protein_coding	BMC domain-containing protein	chromosome I	HF937208.1	2197037	2197591	gene2360	-	NA	pduT	CCW74816.1	184	putative propanediol utilization protein
783	DT104_21121	2.82886	2.1477	3.09e-05	0.000117369	protein_coding	propanediol utilization protein PduU	chromosome I	HF937208.1	2197591	2197941	gene2361	-	NA	pduU	CCW74817.1	116	putative propanediol utilization protein PduU
784	DT104_21131	2.86876	1.66464	0.00040949	0.00109754	protein_coding	ethanolamine utilization protein EutP	chromosome I	HF937208.1	2197946	2198398	gene2362	-	NA	pduV	CCW74818.1	150	putative propanediol utilization protein PduV
785	DT104_21141	4.28842	2.20604	5.82e-07	4.36e-06	protein_coding	propionate kinase	chromosome I	HF937208.1	2198383	2199597	gene2363	-	NA	pduW	CCW74819.1	404	Acetokinase
786	DT104_21261	4.88562	2.87131	1.45e-07	1.4e-06	protein_coding	APC family permease	chromosome I	HF937208.1	2212770	2214134	gene2377	-	NA	yeeF	CCW74830.1	454	putative amino acid transporter protein
787	DT104_21271	5.9352	-1.12698	8.95e-06	4.17e-05	protein_coding	LysR family transcriptional regulator	chromosome I	HF937208.1	2214414	2215328	gene2378	-	NA		CCW74831.1	304	putative transcriptional regulator
788	DT104_21371	6.59978	1.75066	6.49e-08	7.72e-07	protein_coding	chain length determinant protein	chromosome I	HF937208.1	2223775	2224758	gene2388	-	NA	cld	CCW74841.1	327	polysaccharide chain length regulator
789	DT104_21381	5.01248	3.50188	1.57e-08	2.68e-07	protein_coding	UDP-glucose 6-dehydrogenase	chromosome I	HF937208.1	2224901	2226067	gene2389	-	NA	udg	CCW74842.1	388	UDP-glucose 6-dehydrogenase
790	DT104_21521	6.16257	1.84441	1.16e-07	1.19e-06	protein_coding	protein RfbI	chromosome I	HF937208.1	2241774	2242766	gene2404	-	NA	rfbI	CCW74856.1	330	putative reductase RfbI
791	DT104_21531	5.39854	1.865	2.75e-06	1.55e-05	protein_coding	dTDP-4-dehydrorhamnose 3%2C5-epimerase	chromosome I	HF937208.1	2242772	2243323	gene2405	-	NA	rfbC	CCW74857.1	183	dTDP-4-dehydrorhamnose 3,5-epimerase
792	DT104_21541	5.78686	2.10218	1.28e-08	2.36e-07	protein_coding	glucose-1-phosphate thymidylyltransferase	chromosome I	HF937208.1	2243324	2244202	gene2406	-	NA	rfbA	CCW74858.1	292	TDP-glucose pyrophosphorylase
793	DT104_21551	6.19692	1.42581	1.34e-07	1.33e-06	protein_coding	NAD(P)-dependent oxidoreductase	chromosome I	HF937208.1	2244250	2245149	gene2407	-	NA	rfbD	CCW74859.1	299	dTDP-4-dehydrorhamnose reductase
794	DT104_21561	6.16109	2.3531	3.52e-09	9.66e-08	protein_coding	dTDP-glucose 4%2C6-dehydratase	chromosome I	HF937208.1	2245149	2246234	gene2408	-	NA	rfbB	CCW74860.1	361	dTDP-glucose 4,6-dehydratase
795	DT104_21771	-0.807185	-1.96045	0.0263346	0.0439695	protein_coding	protein-tyrosine-phosphatase	chromosome I	HF937208.1	2268711	2269160	gene2428	-	NA	wzb	CCW74880.1	149	putative protein-tyrosine phosphatase
796	DT104_21801	6.1994	1.1868	2.1e-06	1.24e-05	protein_coding	outer membrane assembly protein AsmA	chromosome I	HF937208.1	2272646	2274502	gene2432	-	NA	asmA	CCW74883.1	618	putative outer membrane assembly protein
797	DT104_21811	5.90169	1.31678	1.15e-06	7.46e-06	protein_coding	deoxycytidine triphosphate deaminase	chromosome I	HF937208.1	2274541	2275122	gene2433	-	NA	dcd	CCW74884.1	193	Deoxycytidine triphosphate deaminase
798	DT104_21821	4.84036	2.30337	1.88e-06	1.12e-05	protein_coding	uridine kinase	chromosome I	HF937208.1	2275213	2275854	gene2434	-	NA	udk	CCW74885.1	213	Uridine kinase
799	DT104_21941	5.49755	-2.10104	4.43e-07	3.46e-06	protein_coding	DUF4034 domain-containing protein	chromosome I	HF937208.1	2295112	2297223	gene2448	-	NA		CCW74897.1	703	hypothetical protein DT104_21941
800	DT104_21951	4.89183	2.05823	1.04e-07	1.08e-06	protein_coding	U32 family peptidase	chromosome I	HF937208.1	2297339	2298700	gene2449	-	NA		CCW74898.1	453	putative protease
801	DT104_21981	1.88509	2.01654	0.0105864	0.0194893	protein_coding	membrane protein	chromosome I	HF937208.1	2300771	2301106	gene2452	-	NA		CCW74901.1	117	putative membrane protein
802	DT104_22011	2.18479	1.60807	0.0032424	0.00680255	protein_coding	nucleoside permease	chromosome I	HF937208.1	2303926	2305197	gene2455	-	NA		CCW74904.1	423	putative nucleoside permease
803	DT104_22021	5.53711	-1.91071	1.02e-07	1.07e-06	protein_coding	ADP-ribosylglycohydrolase family protein	chromosome I	HF937208.1	2305194	2306198	gene2456	-	NA		CCW74905.1	334	putative hydrolase
804	DT104_22121	5.23389	-1.6506	1.02e-05	4.67e-05	protein_coding	DUF2574 domain-containing protein	chromosome I	HF937208.1	2315561	2315842	gene2466	-	NA	yehE	CCW74915.1	93	conserved hypothetical protein
805	DT104_22131	7.34974	1.39011	2.04e-07	1.83e-06	protein_coding	ATP-binding protein	chromosome I	HF937208.1	2316120	2317229	gene2467	-	NA	mrp	CCW74916.1	369	conserved hypothetical protein
806	DT104_22141	7.15135	2.13604	3.03e-09	8.53e-08	protein_coding	methionine--tRNA ligase	chromosome I	HF937208.1	2317394	2319427	gene2468	-	NA	metG	CCW74917.1	677	Methionyl-tRNA synthetase
807	DT104_22171	4.55395	1.54013	4.97e-06	2.52e-05	protein_coding	DUF1456 domain-containing protein	chromosome I	HF937208.1	2320885	2321352	gene2471	-	NA	yehS	CCW74920.1	155	conserved hypothetical protein
808	DT104_22201	4.57666	-1.57476	8.32e-06	3.89e-05	protein_coding	transcriptional regulator	chromosome I	HF937208.1	2324023	2324754	gene2474	-	NA	yehV	CCW74923.1	243	putative transcriptional regulator
809	DT104_22211	4.71932	-1.95657	4.66e-07	3.6e-06	protein_coding	membrane protein	chromosome I	HF937208.1	2324814	2324921	gene2475	-	NA		CCW74924.1	35	hypothetical protein DT104_22211
810	DT104_22301	4.52414	-1.47763	1e-05	4.6e-05	protein_coding	DedA family protein	chromosome I	HF937208.1	2335012	2335608	gene2485	-	NA	yohD	CCW74933.1	198	putative membrane protein
811	DT104_22311	3.93094	-1.85036	2.01e-05	8.15e-05	protein_coding	SDR family oxidoreductase	chromosome I	HF937208.1	2335657	2336418	gene2486	-	NA	yohF	CCW74934.1	253	putative oxidoreductase
812	DT104_22341	2.26583	1.32693	0.00209777	0.00464874	protein_coding	tRNA dihydrouridine(16) synthase DusC	chromosome I	HF937208.1	2338379	2339317	gene2489	-	NA	yohI	CCW74937.1	312	conserved hypothetical protein
813	DT104_22371	3.66436	-1.25425	0.000135101	0.000413483	protein_coding	FAA hydrolase family protein	chromosome I	HF937208.1	2341287	2341988	gene2492	-	NA		CCW74940.1	233	FAA-hydrolase-family protein
814	DT104_22411	4.18418	1.15267	0.0004366	0.00116124	protein_coding	hypothetical protein	chromosome I	HF937208.1	2345408	2345806	gene2496	-	NA	yohJ	CCW74944.1	132	putative membrane protein
815	DT104_22511	5.89842	-1.59523	1.74e-07	1.63e-06	protein_coding	transcriptional regulator	chromosome I	HF937208.1	2355601	2356623	gene2506	-	NA	galS	CCW74954.1	340	mgl repressor and galactose ultrainduction factor
816	DT104_22551	4.69163	-1.40327	3.02e-05	0.000115253	protein_coding	XRE family transcriptional regulator	chromosome I	HF937208.1	2359774	2360163	gene2511	-	NA		CCW74958.1	129	putative DNA-binding protein
817	DT104_22561	5.21632	-1.70682	6.85e-07	4.93e-06	protein_coding	L-serine ammonia-lyase	chromosome I	HF937208.1	2360168	2361535	gene2512	-	NA		CCW74959.1	455	putative L-serine dehydratase
818	DT104_22601	6.49233	1.34019	6.1e-07	4.52e-06	protein_coding	lysine transporter	chromosome I	HF937208.1	2366375	2367844	gene2517	-	NA	lysP	CCW74963.1	489	lysine-specific permease
819	DT104_22611	6.58473	-1.27367	1.28e-07	1.29e-06	protein_coding	LysR family transcriptional regulator	chromosome I	HF937208.1	2368034	2368897	gene2518	-	NA	yeiE	CCW74964.1	287	putative transcriptional regulator
820	DT104_22621	6.06428	-5.09449	1e-11	3.76e-09	protein_coding	YeiH family putative sulfate export transporter	chromosome I	HF937208.1	2369018	2370067	gene2519	-	NA	yeiH	CCW74965.1	349	putative membrane protein
821	DT104_22651	4.69091	2.33677	2.13e-07	1.91e-06	protein_coding	1-phosphofructokinase	chromosome I	HF937208.1	2372773	2373711	gene2522	-	NA	fruK	CCW74968.1	285	1-phosphofructokinase
822	DT104_22661	5.27649	2.7877	3.39e-08	4.73e-07	protein_coding	multiphosphoryl transfer protein	chromosome I	HF937208.1	2373711	2374841	gene2523	-	NA	fruB	CCW74969.1	376	pts system, fructose-specific IIA/FPR component
823	DT104_22671	2.01788	1.97668	0.000624631	0.00159588	protein_coding	sugar efflux transporter SetB	chromosome I	HF937208.1	2375210	2376391	gene2524	-	NA	setB	CCW74970.1	393	sugar efflux transporter
824	DT104_22681	1.12678	1.50397	0.0153567	0.0271211	protein_coding	membrane protein	chromosome I	HF937208.1	2376456	2377121	gene2525	-	NA		CCW74971.1	221	putative membrane protein
825	DT104_22721	3.68974	1.22262	0.000434739	0.00115692	protein_coding	phosphatase PAP2 family protein	chromosome I	HF937208.1	2380012	2380731	gene2530	-	NA		CCW74975.1	239	putative membrane protein
826	DT104_22731	7.19019	2.06394	2.8e-06	1.57e-05	protein_coding	bifunctional murein DD-endopeptidase/murein LD-carboxypeptidase	chromosome I	HF937208.1	2381145	2381717	gene2532	-	NA		CCW74976.1	190	putative lipoprotein
827	DT104_22751	5.33261	1.23291	6.51e-06	3.17e-05	protein_coding	ABC transporter substrate-binding protein	chromosome I	HF937208.1	2383706	2385511	gene2535	-	NA	yejA	CCW74978.1	601	putative transport system periplasmic binding protein
828	DT104_22791	7.50405	-3.49107	1.85e-11	4.59e-09	protein_coding	hypothetical protein	chromosome I	HF937208.1	2389235	2389579	gene2539	-	NA	yejG	CCW74982.1	114	conserved hypothetical protein
829	DT104_22801	4.2012	1.98167	2.8e-05	0.000108186	protein_coding	Bcr/CflA family drug resistance efflux transporter	chromosome I	HF937208.1	2389970	2391160	gene2540	-	NA	bcr	CCW74983.1	396	bicyclomycin resistance protein
830	DT104_22811	4.78766	1.46467	6.19e-06	3.02e-05	protein_coding	16S rRNA pseudouridine(516) synthase	chromosome I	HF937208.1	2391188	2391883	gene2541	-	NA	rsuA	CCW74984.1	231	ribosomal small subunit pseudouridine synthase
831	DT104_22861	5.56287	1.86683	8.56e-08	9.39e-07	protein_coding	hypothetical protein	chromosome I	HF937208.1	2396407	2398167	gene2547	-	NA	yejM	CCW74989.1	586	putative sulphatase
832	DT104_22871	0.88813	-2.06855	0.00693492	0.0133482	protein_coding	hypothetical protein	chromosome I	HF937208.1	2398448	2398951	gene2549	-	NA		CCW74990.1	167	dna polymerase v subunit
833	DT104_22921	1.93527	-1.27736	0.00734096	0.0139913	protein_coding	tail fiber assembly protein	chromosome I	HF937208.1	2402314	2402841	gene2553	-	NA		CCW74996.1	175	putative tail fiber assembly
834	DT104_22961	5.71481	1.17704	0.00304849	0.00643863	protein_coding	NTPase	chromosome I	HF937208.1	2405304	2406635	gene2557	-	NA		CCW75000.1	443	putative bacteriophage protein
835	DT104_23131	3.28534	-1.32446	0.000601671	0.00154289	protein_coding	cytochrome c biogenesis protein CcmA	chromosome I	HF937208.1	2420525	2421142	gene2576	-	NA	ccmA2	CCW75017.1	205	heme exporter protein A2
836	DT104_23141	4.89152	-1.81587	6.93e-06	3.34e-05	protein_coding	cytochrome c-type protein NapC	chromosome I	HF937208.1	2421163	2421765	gene2577	-	NA	napC	CCW75018.1	200	cytochrome c-type protein NapC
837	DT104_23151	4.80696	-2.10379	1.78e-07	1.66e-06	protein_coding	nitrate reductase cytochrome C550 subunit	chromosome I	HF937208.1	2421775	2422224	gene2578	-	NA	napB	CCW75019.1	149	cytochrome c-type protein NapB precursor
838	DT104_23161	4.58892	-2.10779	9.33e-08	9.94e-07	protein_coding	quinol dehydrogenase ferredoxin subunit NapH	chromosome I	HF937208.1	2422340	2423209	gene2579	-	NA	napH	CCW75020.1	289	ferredoxin-type protein NapH
839	DT104_23171	4.63843	-1.87712	2.63e-07	2.25e-06	protein_coding	ferredoxin-type protein NapG	chromosome I	HF937208.1	2423196	2423891	gene2580	-	NA	napG	CCW75021.1	231	ferredoxin-type protein NapG
840	DT104_23181	7.54145	-1.84474	3.14e-08	4.45e-07	protein_coding	periplasmic nitrate reductase subunit alpha	chromosome I	HF937208.1	2423898	2426384	gene2581	-	NA	napA	CCW75022.1	828	probable nitrate reductase
841	DT104_23201	4.15149	-1.05573	0.000406941	0.00109191	protein_coding	ferredoxin-type protein NapF	chromosome I	HF937208.1	2426634	2427125	gene2583	-	NA	napF	CCW75024.1	163	ferredoxin-type protein NapF
842	DT104_23211	8.01023	-1.81866	6.68e-09	1.5e-07	protein_coding	ecotin	chromosome I	HF937208.1	2427539	2428033	gene2584	-	NA	eco	CCW75025.1	164	Ecotin precursor
843	DT104_23221	4.30649	-1.25303	1.6e-05	6.73e-05	protein_coding	multidrug ABC transporter permease/ATP-binding protein	chromosome I	HF937208.1	2428242	2429885	gene2585	-	NA	yojI	CCW75026.1	547	putative ABC transporter ATP-binding protein
844	DT104_23231	5.12306	-2.33193	1.17e-07	1.19e-06	protein_coding	alpha-ketoglutarate-dependent dioxygenase AlkB	chromosome I	HF937208.1	2429961	2430611	gene2586	-	NA	alkB	CCW75027.1	216	AlkB protein
845	DT104_23241	6.21139	-2.52007	5.44e-09	1.31e-07	protein_coding	regulatory protein ada	chromosome I	HF937208.1	2430614	2431675	gene2587	-	NA	ada	CCW75028.1	353	ADA regulatory protein
846	DT104_23261	12.9332	-2.66379	1.54e-10	1.36e-08	protein_coding	phosphoporin PhoE	chromosome I	HF937208.1	2432923	2434059	gene2589	-	NA	ompC	CCW75030.1	322	outer membrane protein C
847	DT104_23291	5.43029	1.13793	5.72e-06	2.83e-05	protein_coding	hybrid sensor histidine kinase/response regulator	chromosome I	HF937208.1	2438227	2441073	gene2593	-	NA	rcsC	CCW75033.1	948	sensor protein RcsC
848	DT104_23301	8.21234	2.00969	1.15e-08	2.23e-07	protein_coding	DNA gyrase subunit A	chromosome I	HF937208.1	2441191	2443827	gene2594	-	NA	gyrA	CCW75034.1	878	DNA gyrase subunit A
849	DT104_23311	2.45275	1.67879	0.00187015	0.00420179	protein_coding	mandelate racemase/muconate lactonizing enzyme family protein	chromosome I	HF937208.1	2444237	2445439	gene2596	-	NA		CCW75035.1	400	putative MR-MLE-family protein
850	DT104_23391	5.90241	-1.21194	6.38e-06	3.11e-05	protein_coding	LysR family transcriptional regulator	chromosome I	HF937208.1	2454016	2454894	gene2604	-	NA		CCW75043.1	292	putative transcriptional regulator
851	DT104_23471	5.776	-1.07104	7.76e-06	3.67e-05	protein_coding	2-keto-3-deoxy-L-rhamnonate aldolase	chromosome I	HF937208.1	2463520	2464323	gene2613	-	NA		CCW75051.1	267	putative 2,4-dihydroxyhept-2-ene-1,7-dioic acid aldolase
852	DT104_23491	8.12024	-1.39633	6.06e-07	4.5e-06	protein_coding	L-rhamnonate dehydratase	chromosome I	HF937208.1	2465694	2466911	gene2615	-	NA		CCW75053.1	405	putative MR-MLE-family protein
853	DT104_23501	5.43136	-2.2696	3.78e-08	5.15e-07	protein_coding	IclR family transcriptional regulator	chromosome I	HF937208.1	2466913	2467695	gene2616	-	NA		CCW75054.1	260	putative transcriptional regulator
854	DT104_23541	3.46144	2.52239	1.48e-05	6.3e-05	protein_coding	histidine phosphatase family protein	chromosome I	HF937208.1	2470547	2471152	gene2620	-	NA	ais	CCW75058.1	201	Ais protein
855	DT104_23551	5.30039	2.66361	2.38e-08	3.6e-07	protein_coding	UDP-4-amino-4-deoxy-L-arabinose--oxoglutarate aminotransferase	chromosome I	HF937208.1	2471433	2472590	gene2621	-	NA		CCW75059.1	385	putative lipopolysaccharide biosynthesis protein
856	DT104_23561	4.96672	2.27485	1.95e-07	1.77e-06	protein_coding	undecaprenyl-phosphate 4-deoxy-4-formamido-L-arabinose transferase	chromosome I	HF937208.1	2472593	2473576	gene2622	-	NA	pmrF	CCW75060.1	327	putative lipopolysaccharide modification protein
857	DT104_23571	6.54898	2.08155	5.79e-09	1.37e-07	protein_coding	bifunctional UDP-glucuronic acid oxidase/UDP-4-amino-4-deoxy-L-arabinose formyltransferase	chromosome I	HF937208.1	2473573	2475555	gene2623	-	NA		CCW75061.1	660	putative lipopolysaccharide modification protein
858	DT104_23581	5.1226	1.2961	3.77e-06	2e-05	protein_coding	4-deoxy-4-formamido-L-arabinose-phosphoundecaprenol deformylase ArnD	chromosome I	HF937208.1	2475552	2476451	gene2624	-	NA		CCW75062.1	299	conserved hypothetical protein
859	DT104_23591	4.81257	1.4951	8.48e-06	3.96e-05	protein_coding	lipid IV(A) 4-amino-4-deoxy-L-arabinosyltransferase	chromosome I	HF937208.1	2476448	2478094	gene2625	-	NA	pqaB	CCW75063.1	548	melittin resistance protein PqaB
860	DT104_23611	1.51039	1.16805	0.0152731	0.026993	protein_coding	4-amino-4-deoxy-L-arabinose-phospho-UDP flippase	chromosome I	HF937208.1	2478426	2478803	gene2627	-	NA		CCW75065.1	125	putative membrane protein
861	DT104_23641	6.24385	1.08696	0.000237872	0.000678318	protein_coding	o-succinylbenzoate synthase	chromosome I	HF937208.1	2480517	2481479	gene2630	-	NA	menC	CCW75068.1	320	O-succinylbenzoate synthase
862	DT104_23651	6.47942	1.27265	2.52e-05	9.88e-05	protein_coding	1%2C4-dihydroxy-2-naphthoyl-CoA synthase	chromosome I	HF937208.1	2481479	2482336	gene2631	-	NA	menB	CCW75069.1	285	naphthoate synthase
863	DT104_23671	6.72334	1.75608	5.17e-08	6.53e-07	protein_coding	2-succinyl-5-enolpyruvyl-6-hydroxy-3-cyclohexene-1-carboxylate synthase	chromosome I	HF937208.1	2483106	2484776	gene2633	-	NA	menD	CCW75071.1	556	menaquinone biosynthesis protein
864	DT104_23681	5.7017	1.40096	5.45e-06	2.72e-05	protein_coding	isochorismate synthase MenF	chromosome I	HF937208.1	2484862	2486157	gene2634	-	NA	menF	CCW75072.1	431	isochorismate synthase
865	DT104_23871	7.25885	1.59887	2.33e-08	3.54e-07	protein_coding	pyridoxal phosphate-dependent aminotransferase	chromosome I	HF937208.1	2509475	2510689	gene2656	-	NA		CCW75091.1	404	putative aminotransferase
866	DT104_23931	8.08152	2.30297	4.1e-09	1.07e-07	protein_coding	acetate kinase	chromosome I	HF937208.1	2515419	2516621	gene2662	-	NA	ackA	CCW75097.1	400	Acetate kinase
867	DT104_23941	9.13187	1.10723	6.32e-07	4.65e-06	protein_coding	phosphate acetyltransferase	chromosome I	HF937208.1	2516698	2518842	gene2663	-	NA	pta	CCW75098.1	714	phosphate acetyltransferase
868	DT104_23951	3.45216	1.38235	0.000972198	0.0023741	protein_coding	basic amino acid antiporter	chromosome I	HF937208.1	2519060	2520580	gene2664	-	NA		CCW75099.1	506	putative membrane protein
869	DT104_24001	9.46704	-1.03902	0.000103078	0.000327345	protein_coding	PTS ascorbate transporter subunit IIA	chromosome I	HF937208.1	2524167	2524610	gene2669	-	NA		CCW75104.1	147	putative sugar phosphotransferase component II A
870	DT104_24051	3.61455	-1.24311	0.000490161	0.00129029	protein_coding	thiol:disulfide oxidoreductase	chromosome I	HF937208.1	2527893	2528540	gene2675	-	NA		CCW75109.1	215	putative glutathione-S transferase
871	DT104_24111	4.30638	-1.86348	2.89e-05	0.000111325	protein_coding	lysine/arginine/ornithine-binding periplasmic protein	chromosome I	HF937208.1	2532991	2533773	gene2681	-	NA	argT	CCW75115.1	260	lysine-arginine-ornithine-binding periplasmic protein precursor
872	DT104_24141	5.07806	1.84063	4.78e-05	0.000170237	protein_coding	alanine/ornithine racemase family PLP-dependent enzyme	chromosome I	HF937208.1	2536128	2537231	gene2685	-	NA		CCW75118.1	367	conserved hypothetical protein
873	DT104_24151	5.08753	2.71125	3.49e-06	1.88e-05	protein_coding	amino acid transporter	chromosome I	HF937208.1	2537233	2538654	gene2686	-	NA		CCW75119.1	473	putative amino acid transporter
874	DT104_24161	5.85519	3.60515	6.44e-08	7.69e-07	protein_coding	diaminopimelate decarboxylase	chromosome I	HF937208.1	2538745	2540142	gene2687	-	NA		CCW75120.1	465	putative amino acid decarboxylase
875	DT104_24171	7.37942	-3.49298	2.32e-11	4.98e-09	protein_coding	sigma-54-dependent Fis family transcriptional regulator	chromosome I	HF937208.1	2540353	2541780	gene2688	-	NA		CCW75121.1	475	putative transcriptional regulator
876	DT104_24191	4.1841	1.04422	0.000936629	0.00229647	protein_coding	colicin V production protein	chromosome I	HF937208.1	2543371	2543859	gene2690	-	NA	cvpA	CCW75123.1	162	colicin V production protein (DedE protein)
877	DT104_24221	6.41109	1.32137	7.62e-07	5.35e-06	protein_coding	acetyl-CoA carboxylase carboxyl transferase subunit beta	chromosome I	HF937208.1	2546170	2547084	gene2693	-	NA	accD	CCW75126.1	304	acetyl-CoA carboxylase beta subunit
878	DT104_24231	3.98305	1.33633	0.000686756	0.00173726	protein_coding	membrane protein	chromosome I	HF937208.1	2547234	2547893	gene2694	-	NA	dedA	CCW75127.1	219	DedA protein (dsg-1 protein)
879	DT104_24241	4.67483	1.51961	2.62e-05	0.000101963	protein_coding	tRNA pseudouridine(38-40) synthase TruA	chromosome I	HF937208.1	2547942	2548754	gene2695	-	NA	truA	CCW75128.1	270	tRNA pseudouridine synthase A
880	DT104_24251	5.83873	1.95547	1.21e-07	1.23e-06	protein_coding	aspartate-semialdehyde dehydrogenase	chromosome I	HF937208.1	2548754	2549767	gene2696	-	NA	usg	CCW75129.1	337	putative semialdehyde dehydrogenase
881	DT104_24261	6.14588	1.68219	5.83e-07	4.36e-06	protein_coding	erythronate-4-phosphate dehydrogenase	chromosome I	HF937208.1	2549835	2550971	gene2697	-	NA	pdxB	CCW75130.1	378	Erythronate-4-phosphate dehydrogenase
882	DT104_24271	4.65363	1.42328	5.96e-05	0.000205266	protein_coding	flagella biosynthesis regulator Flk	chromosome I	HF937208.1	2551075	2552076	gene2698	-	NA	div	CCW75131.1	333	Div protein
883	DT104_24281	5.46754	2.31288	8.81e-08	9.56e-07	protein_coding	arabinose transporter	chromosome I	HF937208.1	2552073	2553251	gene2699	-	NA		CCW75132.1	392	putative transmembrane transporter
884	DT104_24331	0.583531	2.96065	0.00159018	0.00368164	protein_coding	CPBP family intramembrane metalloprotease	chromosome I	HF937208.1	2555348	2556004	gene2704	-	NA		CCW75137.1	218	conserved hypothetical protein
885	DT104_24371	4.49925	1.13841	5.99e-05	0.000206088	protein_coding	elongation factor P hydroxylase	chromosome I	HF937208.1	2559836	2560384	gene2708	-	NA		CCW75141.1	182	conserved hypothetical protein
886	DT104_24381	4.41656	1.35315	3.02e-05	0.000115253	protein_coding	membrane protein	chromosome I	HF937208.1	2560384	2561193	gene2709	-	NA	yfcA	CCW75142.1	269	putative membrane protein
887	DT104_24391	4.86808	1.5001	3.46e-06	1.87e-05	protein_coding	penicillin-insensitive murein endopeptidase	chromosome I	HF937208.1	2561193	2562017	gene2710	-	NA	mepA	CCW75143.1	274	penicillin-insensitive murein endopeptidase precursor
888	DT104_24401	6.14629	1.48131	4.19e-07	3.3e-06	protein_coding	chorismate synthase	chromosome I	HF937208.1	2562021	2563106	gene2711	-	NA	aroC	CCW75144.1	361	5-enolpyruvylshikimate-3-phosphate phospholyase, chorismate synthase
889	DT104_24411	4.90882	2.47343	1.92e-08	3.09e-07	protein_coding	50S ribosomal protein L3 N(5)-glutamine methyltransferase	chromosome I	HF937208.1	2563142	2564074	gene2712	-	NA		CCW75145.1	310	conserved hypothetical protein
890	DT104_24441	7.05881	-1.46975	4.96e-08	6.34e-07	protein_coding	fatty acid oxidation complex subunit alpha FadJ	chromosome I	HF937208.1	2565585	2567732	gene2715	-	NA		CCW75148.1	715	putative fatty acid oxidation complex alpha subunit
891	DT104_24451	5.29953	-2.11091	5.8e-08	7.08e-07	protein_coding	acetyl-CoA C-acyltransferase FadI	chromosome I	HF937208.1	2567732	2569042	gene2716	-	NA		CCW75149.1	436	putative 3-ketoacyl-CoA thiolase
892	DT104_24491	4.54841	-1.76101	2.79e-05	0.000108053	protein_coding	membrane protein	chromosome I	HF937208.1	2572287	2573228	gene2720	-	NA	yfdC	CCW75153.1	313	putative membrane protein
893	DT104_24541	5.40344	2.74329	1.88e-07	1.73e-06	protein_coding	phosphoglycerate transporter protein	chromosome I	HF937208.1	2579610	2581001	gene2727	-	NA	pgtP	CCW75158.1	463	phosphoglycerate transporter protein
894	DT104_24571	8.04265	-2.06679	1.55e-07	1.48e-06	protein_coding	DUF2545 domain-containing protein	chromosome I	HF937208.1	2581277	2581519	gene2729	-	NA		CCW75160.1	80	conserved hypothetical protein
895	DT104_24581	5.54445	2.89592	1.08e-06	7.07e-06	protein_coding	lipid A biosynthesis palmitoleoyl acyltransferase	chromosome I	HF937208.1	2582041	2582961	gene2730	-	NA		CCW75161.1	306	putative acyltransferase
896	DT104_24611	6.47343	1.10257	6.69e-06	3.24e-05	protein_coding	glucokinase	chromosome I	HF937208.1	2585444	2586409	gene2733	-	NA	glk	CCW75163.1	321	Glucokinase
897	DT104_24651	5.61799	-2.01171	6.72e-08	7.91e-07	protein_coding	DUF2502 domain-containing protein	chromosome I	HF937208.1	2590812	2591138	gene2737	-	NA		CCW75167.1	108	conserved hypothetical protein
898	DT104_24661	5.43433	-2.57097	4.58e-09	1.16e-07	protein_coding	divalent metal cation transporter	chromosome I	HF937208.1	2591199	2592440	gene2738	-	NA	mntH	CCW75168.1	413	Probable manganese transport protein mntH
899	DT104_24711	7.61807	1.53585	2.12e-07	1.9e-06	protein_coding	glutamate--tRNA ligase	chromosome I	HF937208.1	2597643	2599058	gene2746	-	NA	gltX	CCW75173.1	471	Glutamyl-tRNA synthetase
900	DT104_24761	1.89067	-1.42897	0.00553293	0.0109132	protein_coding	outer membrane protein	chromosome I	HF937208.1	2603426	2604187	gene2755	-	NA	yfeN	CCW75177.1	253	conserved hypothetical protein
901	DT104_24771	3.6492	-1.89592	2.25e-06	1.31e-05	protein_coding	LysR family transcriptional regulator	chromosome I	HF937208.1	2604249	2605175	gene2756	-	NA		CCW75178.1	308	putative transcriptional regulator
902	DT104_24801	6.83778	1.08072	1.8e-06	1.08e-05	protein_coding	DNA ligase (NAD(+)) LigA	chromosome I	HF937208.1	2606480	2608495	gene2759	-	NA	ligA	CCW75181.1	671	DNA ligase
903	DT104_24821	3.77962	1.84919	1.97e-05	8.03e-05	protein_coding	sulfate transporter CysZ	chromosome I	HF937208.1	2609785	2610546	gene2762	-	NA	cysZ	CCW75183.1	253	putative sulfate transport protein CysZ
904	DT104_24831	7.65798	1.28582	1.79e-07	1.66e-06	protein_coding	cysteine synthase A	chromosome I	HF937208.1	2610710	2611681	gene2763	-	NA	cysK	CCW75184.1	323	cysteine synthase A
905	DT104_24931	5.04596	2.30578	2.63e-07	2.25e-06	protein_coding	cysteine synthase B	chromosome I	HF937208.1	2619130	2620041	gene2774	-	NA	cysM	CCW75194.1	303	cysteine synthase B
906	DT104_24981	10.0356	-1.64159	7.08e-09	1.56e-07	protein_coding	NAD(P)-dependent oxidoreductase	chromosome I	HF937208.1	2624078	2624869	gene2779	-	NA	ucpA	CCW75199.1	263	putative oxidoreductase
907	DT104_25021	4.63743	1.03148	0.000564493	0.00146299	protein_coding	GNAT family acetyltransferase	chromosome I	HF937208.1	2627174	2627710	gene2783	-	NA	ypeA	CCW75203.1	178	acetyltransferase
908	DT104_25071	4.16708	-1.47076	0.000133192	0.000408826	protein_coding	transcriptional regulator	chromosome I	HF937208.1	2631539	2632591	gene2788	-	NA	eutR	CCW75208.1	350	ethanolamine operon transcriptional regulator
909	DT104_25091	5.49386	-1.26674	9.99e-05	0.000319163	protein_coding	microcompartment protein EutL	chromosome I	HF937208.1	2633146	2633805	gene2790	-	NA	eutL	CCW75210.1	219	ethanolamine utilization protein EutL
910	DT104_25261	5.93135	-1.15261	4.66e-06	2.39e-05	protein_coding	transaldolase A	chromosome I	HF937208.1	2650009	2650959	gene2809	-	NA	talA	CCW75227.1	316	transaldolase A
911	DT104_25291	2.34431	1.49021	0.00168908	0.00386644	protein_coding	DUF1176 domain-containing protein	chromosome I	HF937208.1	2653400	2654443	gene2812	-	NA		CCW75230.1	347	putative exported protein
912	DT104_25301	4.48632	1.3794	0.000135252	0.000413581	protein_coding	GDP-mannose pyrophosphatase NudK	chromosome I	HF937208.1	2654568	2655143	gene2813	-	NA	yffH	CCW75231.1	191	conserved hypothetical protein
913	DT104_25311	4.19482	1.55024	4.09e-05	0.000148735	protein_coding	penicillin binding protein PBP4B	chromosome I	HF937208.1	2655347	2656645	gene2814	-	NA		CCW75232.1	432	putative exported protein
914	DT104_25321	5.61542	1.10964	8.06e-06	3.79e-05	protein_coding	oxidoreductase FeS-binding subunit	chromosome I	HF937208.1	2657094	2659055	gene2815	-	NA	aegA	CCW75233.1	653	putative oxidoreductase
915	DT104_25361	6.34694	1.03543	1.46e-05	6.22e-05	protein_coding	succinyl-diaminopimelate desuccinylase	chromosome I	HF937208.1	2665173	2666300	gene2819	-	NA	dapE	CCW75237.1	375	succinyl-diaminopimelate desuccinylase
916	DT104_25381	6.96073	-1.22394	1.35e-07	1.34e-06	protein_coding	neutral zinc metallopeptidase	chromosome I	HF937208.1	2668589	2669452	gene2822	-	NA		CCW75239.1	287	putative membrane protein
917	DT104_25391	5.52805	1.15053	1.64e-05	6.87e-05	protein_coding	phosphoribosylaminoimidazolesuccinocarboxamide synthase	chromosome I	HF937208.1	2669583	2670296	gene2823	-	NA	purC	CCW75240.1	237	Phosphoribosylaminoimidazole-succinocarboxamide synthase
918	DT104_25401	7.99422	2.46457	1.1e-09	4.05e-08	protein_coding	outer membrane protein assembly factor BamC	chromosome I	HF937208.1	2670471	2671505	gene2824	-	NA	nlpB	CCW75241.1	344	putative lipoprotein
919	DT104_25411	8.39176	2.07704	1.01e-08	2.03e-07	protein_coding	4-hydroxy-tetrahydrodipicolinate synthase	chromosome I	HF937208.1	2671522	2672400	gene2825	-	NA	dapA	CCW75242.1	292	Dihydrodipicolinate synthase
920	DT104_25431	7.13484	1.15434	8.65e-07	5.93e-06	protein_coding	thioredoxin-dependent thiol peroxidase	chromosome I	HF937208.1	2673118	2673588	gene2827	-	NA	bcp	CCW75244.1	156	bacterioferritin comigratory protein
921	DT104_25441	1.38571	-1.60725	0.00342193	0.00712829	protein_coding	IS200/IS605 family transposase IS200F	chromosome I	HF937208.1	2674148	2674606	gene2829	-	NA		CCW75245.1	152	transposase for is200
922	DT104_25451	4.94875	1.41709	8.1e-06	3.8e-05	protein_coding	AI-2E family transporter	chromosome I	HF937208.1	2674886	2675953	gene2831	-	NA		CCW75246.1	362	putative membrane protein
923	DT104_25481	4.73904	1.44782	0.00030245	0.000841255	protein_coding	DnaA regulatory inactivator Hda	chromosome I	HF937208.1	2678050	2678775	gene2834	-	NA		CCW75249.1	241	conserved hypothetical protein
924	DT104_25551	2.78355	1.02611	0.00780912	0.0148023	protein_coding	sensor domain-containing phosphodiesterase	chromosome I	HF937208.1	2686775	2688988	gene2842	-	NA		CCW75256.1	737	putative membrane protein
925	DT104_25601	1.63207	1.6544	0.00260715	0.00562875	protein_coding	hypothetical protein	chromosome I	HF937208.1	2690133	2690462	gene2847	-	NA		CCW75261.1	109	conserved hypothetical protein
926	DT104_25621	5.71291	2.22181	9.24e-08	9.88e-07	protein_coding	GMP synthase (glutamine-hydrolyzing)	chromosome I	HF937208.1	2690995	2692572	gene2849	-	NA	guaA	CCW75263.1	525	GMP synthase
927	DT104_25631	4.51171	1.20964	0.000426442	0.00113783	protein_coding	IMP dehydrogenase	chromosome I	HF937208.1	2692642	2694108	gene2850	-	NA	guaB	CCW75264.1	488	inosine-5\\'-monophosphate dehydrogenase
928	DT104_25641	5.91132	1.6782	2.67e-05	0.000103605	protein_coding	exodeoxyribonuclease VII large subunit	chromosome I	HF937208.1	2694269	2695618	gene2851	-	NA	xseA	CCW75265.1	449	Probable exodeoxyribonuclease VII large subunit
929	DT104_25671	6.58589	-1.97219	1.19e-08	2.27e-07	protein_coding	outer membrane protein	chromosome I	HF937208.1	2710066	2715663	gene2856	-	NA	ratA	CCW75268.1	1865	putative exported protein (RatA)
930	DT104_25681	3.25747	-1.09676	0.00165026	0.00379365	protein_coding	outer membrane protein	chromosome I	HF937208.1	2715783	2716742	gene2857	-	NA	sinI	CCW75269.1	319	putative exported protein
931	DT104_25701	1.26059	2.54082	0.0018028	0.00407685	protein_coding	hypothetical protein	chromosome I	HF937208.1	2719338	2719559	gene2859	-	NA		CCW75271.1	73	conserved hypothetical protein
932	DT104_25711	6.28607	1.93032	3.38e-07	2.78e-06	protein_coding	ribosome biogenesis GTPase Der	chromosome I	HF937208.1	2719648	2721120	gene2860	-	NA	engA	CCW75272.1	490	GTP-binding protein engA
933	DT104_25721	6.35381	1.19375	3.69e-06	1.96e-05	protein_coding	outer membrane protein assembly factor BamB	chromosome I	HF937208.1	2721239	2722417	gene2861	-	NA		CCW75273.1	392	putative lipoprotein
934	DT104_25731	5.85404	1.33354	1.38e-05	5.98e-05	protein_coding	membrane protein	chromosome I	HF937208.1	2722428	2723048	gene2862	-	NA		CCW75274.1	206	putative membrane protein
935	DT104_25741	7.43083	1.52997	1.52e-07	1.46e-06	protein_coding	histidine--tRNA ligase	chromosome I	HF937208.1	2723062	2724336	gene2863	-	NA	hisS	CCW75275.1	424	Histidyl-tRNA synthetase
936	DT104_25771	5.9292	2.66213	1.03e-08	2.03e-07	protein_coding	bifunctional tRNA (adenosine(37)-C2)-methyltransferase TrmG/ribosomal RNA large subunit methyltransferase RlmN	chromosome I	HF937208.1	2726888	2728054	gene2867	-	NA	yfgB	CCW75278.1	388	conserved hypothetical protein
937	DT104_25791	4.37009	1.08469	0.00010722	0.000337632	protein_coding	polyferredoxin	chromosome I	HF937208.1	2728813	2729676	gene2869	-	NA		CCW75280.1	287	putative polyferredoxin
938	DT104_25801	4.02986	2.06176	1.47e-06	9.15e-06	protein_coding	dimethyl sulfoxide reductase subunit C	chromosome I	HF937208.1	2729676	2730485	gene2870	-	NA		CCW75281.1	269	putative anaerobic reductase component
939	DT104_25811	4.37184	2.42784	1.02e-06	6.78e-06	protein_coding	dimethylsulfoxide reductase%2C chain B	chromosome I	HF937208.1	2730478	2731107	gene2871	-	NA		CCW75282.1	209	putative anaerobic reductase component
940	DT104_25821	6.57332	1.85948	7.48e-08	8.49e-07	protein_coding	dimethyl sulfoxide reductase subunit A	chromosome I	HF937208.1	2731104	2733509	gene2872	-	NA		CCW75283.1	801	dimethyl sulfoxide reductase
941	DT104_25851	8.44134	-1.91979	7.55e-10	3.25e-08	protein_coding	3-mercaptopyruvate sulfurtransferase	chromosome I	HF937208.1	2741097	2741939	gene2875	-	NA	sseA	CCW75286.1	280	putative thiosulfate sulfurtransferase
942	DT104_25981	5.11512	2.06366	7.59e-08	8.54e-07	protein_coding	inositol monophosphatase	chromosome I	HF937208.1	2752627	2753430	gene2891	-	NA	suhB	CCW75299.1	267	extragenic suppressor protein SuhB
943	DT104_25991	1.16977	2.01163	0.00214354	0.00473507	protein_coding	alpha/beta hydrolase	chromosome I	HF937208.1	2753575	2754453	gene2892	-	NA		CCW75300.1	292	putative membrane protein
944	DT104_26001	6.13649	-2.94323	7.28e-09	1.59e-07	protein_coding	sulfite reductase subunit alpha	chromosome I	HF937208.1	2754635	2755678	gene2893	-	NA	asrA	CCW75301.1	347	anaerobic sulfite reductase subunit A
945	DT104_26011	6.2599	-2.89308	1.4e-10	1.33e-08	protein_coding	anaerobic sulfite reductase subunit B	chromosome I	HF937208.1	2755682	2756500	gene2894	-	NA	asrB	CCW75302.1	272	anaerobic sulfite reductase subunit B
946	DT104_26021	7.72725	-4.55203	5.95e-13	6.93e-10	protein_coding	anaerobic sulfite reductase subunit AsrC	chromosome I	HF937208.1	2756511	2757524	gene2895	-	NA	asrC	CCW75303.1	337	anaerobic sulfite reductase subunit C
947	DT104_26051	6.0812	-2.30843	2.69e-09	7.88e-08	protein_coding	stationary phase inducible protein CsiE	chromosome I	HF937208.1	2759266	2760543	gene2898	-	NA	csiE	CCW75306.1	425	stationary phase inducible protein CsiE
948	DT104_26201	6.09408	-1.0552	1.66e-05	6.95e-05	protein_coding	phosphatidylglycerophosphatase C	chromosome I	HF937208.1	2782760	2783395	gene2914	-	NA	yfhB	CCW75321.1	211	putative membrane protein
949	DT104_26271	2.65794	1.48481	0.00407269	0.00831293	protein_coding	ferredoxin	chromosome I	HF937208.1	2789882	2790142	gene2921	-	NA		CCW75328.1	86	putative ferredoxin
950	DT104_26301	4.92553	1.20743	1.43e-05	6.16e-05	protein_coding	DNA repair protein RecO	chromosome I	HF937208.1	2791377	2792105	gene2924	-	NA	recO	CCW75331.1	242	DNA repair protein recO
951	DT104_26311	7.26076	1.12708	4.99e-07	3.82e-06	protein_coding	GTPase Era	chromosome I	HF937208.1	2792117	2793022	gene2925	-	NA	era	CCW75332.1	301	GTP-binding protein era homolog
952	DT104_26331	5.88456	1.09924	4.49e-05	0.000161006	protein_coding	S26 family signal peptidase	chromosome I	HF937208.1	2793973	2794947	gene2928	-	NA	lepB	CCW75334.1	324	signal peptidase I
953	DT104_26341	6.81731	1.09876	8.11e-07	5.65e-06	protein_coding	elongation factor 4	chromosome I	HF937208.1	2794964	2796763	gene2929	-	NA	lepA	CCW75335.1	599	GTP-binding protein LepA
954	DT104_26361	4.84511	-2.04003	2.59e-06	1.46e-05	protein_coding	hypothetical protein	chromosome I	HF937208.1	2799572	2800117	gene2932	-	NA		CCW75337.1	181	putative transposase
955	DT104_26411	1.72862	-1.33616	0.00275809	0.00591524	protein_coding	tail protein	chromosome I	HF937208.1	2802121	2802945	gene2939	-	NA		CCW75342.1	274	putative prophage protein
956	DT104_26421	3.84844	-1.6692	3.29e-05	0.00012329	protein_coding	hypothetical protein	chromosome I	HF937208.1	2802942	2805314	gene2940	-	NA		CCW75343.1	790	similar to a DNA recombinase
957	DT104_26441	4.45645	-1.51536	3.01e-06	1.67e-05	protein_coding	host specificity protein J	chromosome I	HF937208.1	2805649	2809011	gene2942	-	NA		CCW75345.1	1043	putative prophge protein
958	DT104_26451	1.55312	-1.3991	0.00377543	0.00777474	protein_coding	tail assembly protein	chromosome I	HF937208.1	2809073	2809720	gene2943	-	NA		CCW75346.1	215	putative prophage protein
959	DT104_26481	2.24536	-1.75813	0.000363427	0.000987693	protein_coding	tail protein	chromosome I	HF937208.1	2811070	2811399	gene2946	-	NA		CCW75349.1	109	putative prophage protein
960	DT104_26511	2.08191	-1.23777	0.00518369	0.0103291	protein_coding	phage minor tail protein G	chromosome I	HF937208.1	2814804	2815199	gene2949	-	NA		CCW75352.1	131	putative prophage protein
961	DT104_26531	3.58018	-1.19729	0.000394711	0.00106262	protein_coding	hypothetical protein	chromosome I	HF937208.1	2816004	2816405	gene2951	-	NA		CCW75354.1	133	putative prophage protein
962	DT104_26541	4.37406	-1.16983	4.14e-05	0.00015043	protein_coding	tail protein	chromosome I	HF937208.1	2816402	2816980	gene2952	-	NA		CCW75355.1	189	putative prophage protein, partial
963	DT104_26551	3.84576	-1.85842	1.85e-06	1.11e-05	protein_coding	tail attachment protein	chromosome I	HF937208.1	2816967	2817344	gene2953	-	NA		CCW75356.1	125	putative prophage protein
964	DT104_26561	2.80838	-1.31345	0.00218017	0.00480635	protein_coding	DNA packaging protein	chromosome I	HF937208.1	2817355	2817720	gene2954	-	NA		CCW75357.1	121	putative prophage protein
965	DT104_26581	3.76332	-1.5864	6.52e-05	0.000221247	protein_coding	head decoration protein	chromosome I	HF937208.1	2818861	2819208	gene2956	-	NA		CCW75359.1	115	putative prophage protein
966	DT104_26591	4.69915	-1.33187	0.000124025	0.000384571	protein_coding	scaffold protein	chromosome I	HF937208.1	2819221	2820717	gene2957	-	NA		CCW75360.1	482	putative tail protein
967	DT104_26631	1.72445	-1.43269	0.00525157	0.010445	protein_coding	terminase small subunit	chromosome I	HF937208.1	2824374	2824919	gene2961	-	NA		CCW75364.1	181	putative DNA packaging protein
968	DT104_26641	4.81273	-1.19305	1.94e-05	7.91e-05	protein_coding	hypothetical protein	chromosome I	HF937208.1	2825205	2825606	gene2962	-	NA		CCW75365.1	133	putative prophage protein
969	DT104_26651	2.2935	-1.066	0.00738585	0.0140713	protein_coding	hypothetical protein	chromosome I	HF937208.1	2825863	2826366	gene2963	-	NA		CCW75366.1	183	putative prophage protein
970	DT104_26661	2.56049	-1.21445	0.00173705	0.00395391	protein_coding	lysis protein	chromosome I	HF937208.1	2826694	2827140	gene2964	-	NA		CCW75367.1	144	putative prophage protein
971	DT104_26671	2.51039	-1.11355	0.00691918	0.0133232	protein_coding	phage encoded lysozyme	chromosome I	HF937208.1	2827173	2827787	gene2965	-	NA		CCW75368.1	204	putative phage encoded lysozyme
972	DT104_26721	3.04103	-1.21959	0.000448476	0.00119022	protein_coding	DUF1133 domain-containing protein	chromosome I	HF937208.1	2830733	2831311	gene2973	-	NA		CCW75373.1	192	hypothetical protein DT104_26721
973	DT104_26751	1.97297	-1.02215	0.0300503	0.04946	protein_coding	RusA family crossover junction endodeoxyribonuclease	chromosome I	HF937208.1	2833200	2833589	gene2976	-	NA	rusA	CCW75376.1	129	crossover junction endodeoxyribonuclease rusa
974	DT104_26801	4.47923	-1.49632	4.63e-05	0.00016515	protein_coding	peptidase	chromosome I	HF937208.1	2836139	2837281	gene2981	-	NA		CCW75381.1	397	putative prophage protein
975	DT104_26841	1.32952	-1.47898	0.00983133	0.0182234	protein_coding	hypothetical protein	chromosome I	HF937208.1	2839232	2839390	gene2986	-	NA		CCW75385.1	52	putative prophage protein
976	DT104_26851	2.26815	-1.42785	0.00527167	0.0104616	protein_coding	hypothetical protein	chromosome I	HF937208.1	2839412	2839762	gene2987	-	NA		CCW75386.1	116	putative prophage protein
977	DT104_26871	5.50072	-1.09963	2.38e-05	9.39e-05	protein_coding	putative prophage protein	chromosome I	HF937208.1	2842779	2843936	gene2989	-	NA		CCW75388.1	385	putative prophage protein
978	DT104_26881	2.48555	-1.22337	0.00497344	0.00995916	protein_coding	DUF4060 domain-containing protein	chromosome I	HF937208.1	2843979	2844218	gene2990	-	NA		CCW75389.1	79	putative prophae protein
979	DT104_26891	2.78344	-1.38187	0.000215587	0.000623547	protein_coding	excisionase	chromosome I	HF937208.1	2844259	2844543	gene2991	-	NA		CCW75390.1	94	putative prophage protein
980	DT104_26961	3.63361	2.21592	2.46e-06	1.4e-05	protein_coding	tRNA(1)(Val) (adenine(37)-N(6))-methyltransferase	chromosome I	HF937208.1	2850969	2851706	gene3000	-	NA	yfiC	CCW75397.1	245	conserved hypothetical protein
981	DT104_27001	11.8376	-1.65616	1.57e-08	2.68e-07	protein_coding	autonomous glycyl radical cofactor GrcA	chromosome I	HF937208.1	2854840	2855223	gene3004	-	NA	yfiD	CCW75401.1	127	conserved hypothetical protein
982	DT104_27031	6.84558	-3.48831	1.13e-09	4.11e-08	protein_coding	thioredoxin TrxC	chromosome I	HF937208.1	2857588	2858007	gene3007	-	NA	trxC	CCW75404.1	139	thioredoxin 2
983	DT104_27061	7.52433	1.35093	8.07e-08	9e-07	protein_coding	CDP-diacylglycerol--serine O-phosphatidyltransferase	chromosome I	HF937208.1	2861589	2862944	gene3010	-	NA	pssA	CCW75407.1	451	CDP-diacylglycerol-serine O-phosphatidyltransferase
984	DT104_27071	3.45253	1.56205	5.54e-05	0.000193112	protein_coding	hypothetical protein	chromosome I	HF937208.1	2862989	2863312	gene3011	-	NA	yfiM	CCW75408.1	107	conserved hypothetical protein
985	DT104_27091	3.33262	-2.97447	3.45e-07	2.8e-06	protein_coding	DUF4385 domain-containing protein	chromosome I	HF937208.1	2864714	2865169	gene3013	-	NA		CCW75410.1	151	conserved hypothetical protein
986	DT104_27101	10.1685	-2.40623	2.38e-10	1.68e-08	protein_coding	chaperone protein ClpB	chromosome I	HF937208.1	2871049	2873622	gene3018	-	NA	clpB	CCW75411.1	857	ClpB protein (heat shock protein f84.1)
987	DT104_27111	7.09964	-1.1681	3.1e-07	2.57e-06	protein_coding	peptidoglycan editing factor PgeF	chromosome I	HF937208.1	2873752	2874483	gene3019	-	NA	yfiH	CCW75412.1	243	conserved hypothetical protein
988	DT104_27131	6.30006	2.0113	1.98e-08	3.13e-07	protein_coding	outer membrane protein assembly factor BamD	chromosome I	HF937208.1	2875592	2876329	gene3021	-	NA		CCW75414.1	245	putative lipoprotein
989	DT104_27141	13.275	-2.45775	1.56e-07	1.48e-06	protein_coding	translation inhibitor protein RaiA	chromosome I	HF937208.1	2876601	2876939	gene3022	-	NA	yfiA	CCW75415.1	112	putative sigma(54) modulation protein
990	DT104_27191	4.08314	1.7464	1.3e-05	5.67e-05	protein_coding	DUF4154 domain-containing protein	chromosome I	HF937208.1	2881918	2882436	gene3027	-	NA		CCW75420.1	172	putative exported protein
991	DT104_27201	5.17554	1.53812	5.48e-06	2.73e-05	protein_coding	diguanylate cyclase	chromosome I	HF937208.1	2882429	2883649	gene3028	-	NA	yfiN	CCW75421.1	406	putative membrane protein
992	DT104_27211	6.60685	2.0852	2.48e-08	3.73e-07	protein_coding	50S ribosomal protein L19	chromosome I	HF937208.1	2883806	2884153	gene3029	-	NA	rpl19	CCW75422.1	115	50S ribosomal subunit protein L19
993	DT104_27221	7.47018	3.35398	7.96e-11	1.05e-08	protein_coding	tRNA (guanosine(37)-N1)-methyltransferase TrmD	chromosome I	HF937208.1	2884194	2884961	gene3030	-	NA	trmD	CCW75423.1	255	Guanine-N1--methyltransferase
994	DT104_27231	7.33307	3.77271	1.19e-09	4.25e-08	protein_coding	ribosome maturation factor RimM	chromosome I	HF937208.1	2885006	2885554	gene3031	-	NA	rimM	CCW75424.1	182	16S rRNA processing protein rimM. Probable 16S rRNA processing protein rimM
995	DT104_27241	6.49875	3.43029	2.37e-10	1.68e-08	protein_coding	30S ribosomal protein S16	chromosome I	HF937208.1	2885573	2885821	gene3032	-	NA	rps16	CCW75425.1	82	30S ribosomal subunit protein S16
996	DT104_27251	7.65243	1.24255	4.16e-06	2.18e-05	protein_coding	signal recognition particle protein	chromosome I	HF937208.1	2886135	2887496	gene3033	-	NA	ffh	CCW75426.1	453	signal recognition particle protein
997	DT104_27261	3.97168	2.1218	3.01e-06	1.67e-05	protein_coding	inner membrane protein YpjD	chromosome I	HF937208.1	2887662	2888453	gene3034	-	NA	corE	CCW75427.1	263	putative membrane protein
998	DT104_27301	0.0272191	-2.0392	0.00449957	0.00909642	protein_coding	hypothetical protein	chromosome I	HF937208.1	2891107	2891301	gene3038	-	NA		CCW75431.1	64	heat shock protein GrpE
999	DT104_27331	6.08243	1.36146	1.44e-06	9.01e-06	protein_coding	outer membrane protein assembly factor BamE	chromosome I	HF937208.1	2894007	2894345	gene3041	-	NA	smpA	CCW75434.1	112	small protein A
1000	DT104_27341	6.42304	-1.01798	9.75e-06	4.49e-05	protein_coding	RnfH family protein	chromosome I	HF937208.1	2894511	2894801	gene3042	-	NA	rnfH	CCW75435.1	96	conserved hypothetical protein
1001	DT104_27381	1.97835	-1.70299	0.00256121	0.0055493	protein_coding	TolC family type I secretion outer membrane protein	chromosome I	HF937208.1	2908052	2909461	gene3046	-	NA		CCW75439.1	469	putative type I secretion protein
1002	DT104_27401	1.9692	-2.67438	0.00121842	0.00290817	protein_coding	HlyD family type I secretion periplasmic adaptor subunit	chromosome I	HF937208.1	2911646	2912809	gene3048	-	NA		CCW75441.1	387	putative type I secretion protein
1003	DT104_27411	7.3699	-2.59236	2.69e-10	1.78e-08	protein_coding	integrase	chromosome I	HF937208.1	2913410	2914474	gene3050	-	NA		CCW75442.1	354	integrase-like protein
1004	DT104_27431	3.7075	4.13383	9.19e-08	9.88e-07	protein_coding	hypothetical protein	chromosome I	HF937208.1	2915685	2916878	gene3053	-	NA		CCW75444.1	397	uncharacterized protein DT104_27431
1005	DT104_27441	3.47673	1.93752	0.000979761	0.00238992	protein_coding	hypothetical protein	chromosome I	HF937208.1	2917213	2918040	gene3054	-	NA		CCW75445.1	275	uncharacterized protein DT104_27441
1006	DT104_27571	2.03281	-1.7705	0.0010646	0.00256878	protein_coding	3-hexulose-6-phosphate synthase	chromosome I	HF937208.1	2928926	2929561	gene3066	-	NA		CCW75457.1	211	d-arabino-3-hexulose 6-phosphate formaldehyde lyase
1007	DT104_27591	1.00287	-2.03133	0.00494015	0.00990066	protein_coding	hypothetical protein	chromosome I	HF937208.1	2930148	2930990	gene3068	-	NA		CCW75459.1	280	glucose-6-phosphate isomerase
1008	DT104_27601	0.379799	-2.17429	0.00708611	0.0135962	protein_coding	PTS glucose transporter subunit IIABC	chromosome I	HF937208.1	2931120	2932661	gene3069	-	NA		CCW75460.1	513	putative phosphotransferase system iic component
1009	DT104_27681	2.96929	2.72838	8.17e-05	0.000268979	protein_coding	hypothetical protein	chromosome I	HF937208.1	2943026	2943664	gene3079	-	NA		CCW75468.1	212	putative cytoplasmic protein
1010	DT104_27691	6.38101	1.56079	9.11e-05	0.000296429	protein_coding	DNA helicase	chromosome I	HF937208.1	2943661	2945643	gene3080	-	NA		CCW75469.1	660	putative dna/rna helicase
1011	DT104_27801	3.6678	-1.05622	0.00183715	0.00413336	protein_coding	hypothetical protein	chromosome I	HF937208.1	2961536	2961868	gene3092	-	NA		CCW75480.1	110	putative inner membrane protein
1012	DT104_27841	5.59935	1.68961	6.3e-07	4.64e-06	protein_coding	antimicrobial resistance protein Mig-14	chromosome I	HF937208.1	2964836	2965732	gene3097	-	NA	mig-14	CCW75484.1	298	putative transcriptional regulator
1013	DT104_27851	3.49242	-1.18077	0.000394164	0.00106173	protein_coding	HoxN/HupN/NixA family nickel/cobalt transporter	chromosome I	HF937208.1	2966454	2967467	gene3098	-	NA		CCW75485.1	337	putative cation transporter
1014	DT104_27861	5.4124	-2.06942	2.04e-07	1.83e-06	protein_coding	sensor histidine kinase	chromosome I	HF937208.1	2967600	2969015	gene3099	-	NA	tctE	CCW75486.1	471	putative two-component system sensor kinase
1015	DT104_27871	4.60853	-3.0842	1.3e-08	2.38e-07	protein_coding	DNA-binding response regulator	chromosome I	HF937208.1	2969002	2969676	gene3100	-	NA	tctD	CCW75487.1	224	transcriptional regulator
1016	DT104_27881	2.28012	-1.3344	0.00805373	0.0152126	protein_coding	tripartite tricarboxylate transporter substrate binding protein	chromosome I	HF937208.1	2969831	2970808	gene3101	-	NA		CCW75488.1	325	putative exported protein
1017	DT104_27961	2.42896	1.02126	0.0142363	0.0254101	protein_coding	transcriptional regulator	chromosome I	HF937208.1	2979693	2980370	gene3109	-	NA	ygaE	CCW75496.1	225	putative transcriptional regulator
1018	DT104_27971	6.89872	-1.18632	1.15e-05	5.13e-05	protein_coding	peptidoglycan-binding protein LysM	chromosome I	HF937208.1	2980392	2980841	gene3110	-	NA	ygaU	CCW75497.1	149	conserved hypothetical protein
1019	DT104_28001	6.06642	-1.69696	4.29e-07	3.37e-06	protein_coding	hypothetical protein	chromosome I	HF937208.1	2981591	2982118	gene3113	-	NA		CCW75500.1	175	conserved hypothetical protein
1020	DT104_28031	2.31653	-1.44349	0.00154933	0.00359564	protein_coding	hypothetical protein	chromosome I	HF937208.1	2984050	2984400	gene3118	-	NA	ygaC	CCW75503.1	116	conserved hypothetical protein
1021	DT104_28051	5.58549	-2.29055	9.26e-09	1.89e-07	protein_coding	PLP-dependent aminotransferase family protein	chromosome I	HF937208.1	2984972	2986306	gene3120	-	NA		CCW75505.1	444	putative transcriptional regulator
1022	DT104_28101	1.00134	1.53923	0.0106389	0.0195785	protein_coding	ribonucleoside-diphosphate reductase 2 subunit beta	chromosome I	HF937208.1	2989878	2990837	gene3126	-	NA	nrdF	CCW75510.1	319	ribonucleoside-diphosphate reductase 2 beta chain
1023	DT104_28111	3.50382	1.3628	0.000833753	0.00207351	protein_coding	glycine betaine/L-proline ABC transporter ATP-binding protein	chromosome I	HF937208.1	2991192	2992394	gene3128	-	NA	proV	CCW75511.1	400	glycine betaine/l-proline transport ATP-binding protein
1024	DT104_28121	3.05959	1.13203	0.00355954	0.00738017	protein_coding	glycine/betaine ABC transporter permease	chromosome I	HF937208.1	2992387	2993451	gene3129	-	NA	proW	CCW75512.1	354	glycine betaine/L-proline transport system permease protein P
1025	DT104_28131	3.98028	1.35049	4.43e-05	0.000158966	protein_coding	glycine betaine ABC transporter substrate-binding protein	chromosome I	HF937208.1	2993521	2994516	gene3130	-	NA	proX	CCW75513.1	331	glycine betaine-binding periplasmic protein precursor
1026	DT104_28151	6.5954	1.47472	1.41e-06	8.88e-06	protein_coding	transcriptional regulator	chromosome I	HF937208.1	2996362	2996892	gene3132	-	NA	emrR	CCW75515.1	176	putative transcriptional regulator
1027	DT104_28161	6.47389	1.44657	1.41e-06	8.89e-06	protein_coding	multidrug export protein EmrA	chromosome I	HF937208.1	2997019	2998191	gene3133	-	NA	emrA	CCW75516.1	390	multidrug resistance protein A
1028	DT104_28171	5.28886	1.03316	4.27e-05	0.000154398	protein_coding	multidrug efflux MFS transporter subunit EmrB	chromosome I	HF937208.1	2998208	2999746	gene3134	-	NA	emrB	CCW75517.1	512	multidrug resistance protein B
1029	DT104_28191	8.03575	-2.08413	4.89e-10	2.64e-08	protein_coding	S-ribosylhomocysteine lyase	chromosome I	HF937208.1	3001511	3002026	gene3136	-	NA	luxS	CCW75519.1	171	S-ribosylhomocysteinase
1030	DT104_28201	7.35959	1.39046	9.02e-08	9.75e-07	protein_coding	glutamate--cysteine ligase	chromosome I	HF937208.1	3002176	3003732	gene3137	-	NA	gshA	CCW75520.1	518	Glutamate--cysteine ligase
1031	DT104_28241	7.85265	2.13052	2.58e-09	7.66e-08	protein_coding	alanine--tRNA ligase	chromosome I	HF937208.1	3006612	3009242	gene3148	-	NA	alaS	CCW75524.1	876	Alanyl-tRNA synthetase
1032	DT104_28301	3.53175	-1.24	0.000107028	0.000337465	protein_coding	PTS sorbitol transporter subunit IIB	chromosome I	HF937208.1	3014109	3015080	gene3156	-	NA	srlE	CCW75530.1	323	PTS system, glucitol/sorbitol-specific IIBC component
1033	DT104_28311	3.03549	-1.67493	7.18e-05	0.000240246	protein_coding	PTS sorbitol transporter subunit IIA	chromosome I	HF937208.1	3015092	3015454	gene3157	-	NA	srlB	CCW75531.1	120	PTS system, glucitol/sorbitol-specific IIA component
1034	DT104_28331	3.23514	-1.54312	0.000100277	0.000319495	protein_coding	transcriptional regulator GutM	chromosome I	HF937208.1	3016321	3016680	gene3159	-	NA	gutM	CCW75533.1	119	glucitol operon activator protein
1035	DT104_28361	5.07646	-1.3175	2.01e-05	8.16e-05	protein_coding	NorR family transcriptional regulator	chromosome I	HF937208.1	3018606	3020126	gene3162	-	NA	ygaA	CCW75536.1	506	putative sigma-54-dependent transriptional regulator
1036	DT104_28371	2.62781	-1.21725	0.00752526	0.0142921	protein_coding	anaerobic nitric oxide reductase flavorubredoxin	chromosome I	HF937208.1	3020312	3021751	gene3163	-	NA	norV	CCW75537.1	479	Anaerobic nitric oxide reductase flavorubredoxin
1037	DT104_28421	7.05686	-4.90111	1.17e-12	9.49e-10	protein_coding	hydrogenase maturation peptidase HycI	chromosome I	HF937208.1	3026946	3027416	gene3168	-	NA	hycI	CCW75542.1	156	hydrogenase 3 maturation protease
1038	DT104_28431	5.84999	-3.51524	6.04e-10	2.96e-08	protein_coding	formate hydrogenlyase maturation protein HycH	chromosome I	HF937208.1	3027409	3027819	gene3169	-	NA	hycH	CCW75543.1	136	formate hydrogenlyase maturation protein
1039	DT104_28441	6.06344	-3.07083	3.28e-09	9.11e-08	protein_coding	formate hydrogenlyase subunit 7	chromosome I	HF937208.1	3027816	3028583	gene3170	-	NA	hycG	CCW75544.1	255	formate hydrogenlyase subunit 7
1040	DT104_28451	6.03743	-2.51516	1.42e-08	2.49e-07	protein_coding	formate hydrogenlyase subunit 6	chromosome I	HF937208.1	3028583	3029125	gene3171	-	NA	hycF	CCW75545.1	180	formate hydrogenlyase subunit 6
1041	DT104_28461	7.4116	-1.96748	3.62e-08	4.99e-07	protein_coding	hydrogenase large subunit	chromosome I	HF937208.1	3029135	3030844	gene3172	-	NA	hycE	CCW75546.1	569	formate hydrogenlyase subunit 5
1042	DT104_28471	6.17852	-1.33211	1.15e-06	7.46e-06	protein_coding	hydrogenase 3 membrane subunit	chromosome I	HF937208.1	3030862	3031785	gene3173	-	NA	hycD	CCW75547.1	307	formate hydrogenlyase subunit 4
1043	DT104_28511	5.9599	-1.2547	4.21e-06	2.2e-05	protein_coding	protein HypA	chromosome I	HF937208.1	3035039	3035395	gene3178	-	NA		CCW75551.1	118	HypA protein
1044	DT104_28521	8.96185	-1.14461	2.14e-06	1.25e-05	protein_coding	hydrogenase accessory protein HypB	chromosome I	HF937208.1	3035464	3036336	gene3179	-	NA	hypB	CCW75552.1	290	hydrogenase isoenzymes formation protein HypB
1045	DT104_28571	2.27652	-2.34488	5.18e-05	0.000182135	protein_coding	nitrous oxide-stimulated promoter family protein	chromosome I	HF937208.1	3041086	3041430	gene3184	-	NA	ygbA	CCW75557.1	114	conserved hypothetical protein
1046	DT104_28631	5.24628	1.32467	6.73e-06	3.25e-05	protein_coding	transcriptional regulator	chromosome I	HF937208.1	3046211	3046966	gene3190	-	NA	sprB	CCW75563.1	251	possible AraC-family transcriptional regulator
1047	DT104_28681	4.18756	1.13645	0.0103088	0.0189925	protein_coding	type III secretion system inner membrane ring lipoprotein PrgK	chromosome I	HF937208.1	3050240	3050998	gene3196	-	NA	prgK	CCW75568.1	252	pathogenicity 1 island effector protein
1048	DT104_28721	6.09505	1.26429	8.52e-07	5.87e-06	protein_coding	transcriptional regulator hilD	chromosome I	HF937208.1	3053080	3054009	gene3200	-	NA		CCW75572.1	309	AraC-family transcriptional regulator
1049	DT104_28751	5.47614	1.12889	1.85e-05	7.6e-05	protein_coding	SPI-1 type III secretion system effector GTPase-activating protein SptP	chromosome I	HF937208.1	3057315	3058946	gene3203	-	NA	stpP	CCW75575.1	543	tyrosine phosphatase (associated with virulence)
1050	DT104_28761	2.37027	2.1288	9.75e-05	0.000313047	protein_coding	chaperone SicP	chromosome I	HF937208.1	3058933	3059325	gene3204	-	NA	sicP	CCW75576.1	130	chaperone (associated with virulence)
1051	DT104_28771	2.76116	1.8114	0.0103837	0.0191233	protein_coding	hypothetical protein	chromosome I	HF937208.1	3059352	3059612	gene3205	-	NA		CCW75577.1	86	unknown
1052	DT104_28811	5.6277	-1.71734	1.85e-07	1.7e-06	protein_coding	SPI-1 type III secretion system needle tip complex protein SipC	chromosome I	HF937208.1	3063101	3064330	gene3209	-	NA	sipC	CCW75581.1	409	pathogenicity island 1 effector protein
1053	DT104_28821	5.54708	-1.10985	4.94e-05	0.00017467	protein_coding	SPI-1 type III secretion system needle tip complex protein SipB	chromosome I	HF937208.1	3064358	3066139	gene3210	-	NA	sipB	CCW75582.1	593	pathogenicity island 1 effector protein
1054	DT104_28901	1.55315	1.19242	0.015344	0.0271085	protein_coding	SPI-1 type III secretion system protein SpaM	chromosome I	HF937208.1	3071500	3071943	gene3218	-	NA	spaM	CCW75590.1	147	secretory protein (associated with virulence)
1055	DT104_28911	3.03179	1.1338	0.0203316	0.0349189	protein_coding	FliI/YscN family ATPase	chromosome I	HF937208.1	3071921	3073216	gene3219	-	NA	spaI	CCW75591.1	431	secretory apparatus ATP synthase (associated with virulence)
1056	DT104_28971	2.30738	1.73128	0.00153362	0.00356257	protein_coding	SPI-1 type III secretion system invasion lipoprotein InvH	chromosome I	HF937208.1	3079633	3080076	gene3225	-	NA	invH	CCW75597.1	147	cell adherance/invasion protein
1057	DT104_28981	4.37858	1.54172	1.76e-05	7.27e-05	protein_coding	membrane protein	chromosome I	HF937208.1	3080507	3080956	gene3226	-	NA		CCW75598.1	149	putative product
1058	DT104_28991	1.09186	2.47136	0.00530579	0.0105164	protein_coding	hypothetical protein	chromosome I	HF937208.1	3080941	3081288	gene3227	-	NA		CCW75599.1	115	putative product
1059	DT104_29021	5.23508	-1.96553	6.16e-08	7.4e-07	protein_coding	ABC transporter	chromosome I	HF937208.1	3082576	3082866	gene3230	-	NA		CCW75602.1	96	pathogenicity island protein
1060	DT104_29031	5.73472	-1.43548	6.94e-07	4.98e-06	protein_coding	N-acetyltransferase	chromosome I	HF937208.1	3082863	3083390	gene3231	-	NA		CCW75603.1	175	pathogenicity island protein
1061	DT104_29051	1.88521	1.1493	0.0213991	0.0365703	protein_coding	Serine/threonine-protein phosphatase 2	chromosome I	HF937208.1	3084015	3084671	gene3233	-	NA		CCW75605.1	218	possible serine/threonine protein phosphatase
1062	DT104_29091	1.72455	-1.10013	0.0241929	0.0406868	protein_coding	MFS transporter	chromosome I	HF937208.1	3088523	3089731	gene3237	-	NA		CCW75609.1	402	possible membrane transport protein
1063	DT104_29111	5.21018	-2.31058	7.5e-09	1.63e-07	protein_coding	gluconate permease	chromosome I	HF937208.1	3090793	3092289	gene3239	-	NA		CCW75611.1	498	possible permease
1064	DT104_29151	3.65241	-1.23171	5.79e-05	0.00020061	protein_coding	membrane protein	chromosome I	HF937208.1	3094692	3095954	gene3243	-	NA		CCW75615.1	420	conserved hypothetical protein
1065	DT104_29161	3.41115	-1.4287	8.31e-05	0.000273266	protein_coding	NAD(P)-dependent oxidoreductase	chromosome I	HF937208.1	3095948	3096871	gene3244	-	NA		CCW75616.1	307	conserved hypothetical protein
1066	DT104_29221	9.72131	-1.70875	7.82e-08	8.76e-07	protein_coding	RNA polymerase sigma factor RpoS	chromosome I	HF937208.1	3100738	3101730	gene3250	-	NA	rpoS	CCW75622.1	330	RNA polymerase sigma subunit RpoS (sigma-38)
1067	DT104_29311	2.70081	-1.03494	0.00654291	0.012679	protein_coding	adenylyl-sulfate kinase	chromosome I	HF937208.1	3107594	3108199	gene3259	-	NA	cysC	CCW75631.1	201	Adenylylsulfate kinase
1068	DT104_29331	2.0944	1.15073	0.0261877	0.0437391	protein_coding	sulfate adenylyltransferase subunit 2	chromosome I	HF937208.1	3109635	3110543	gene3261	-	NA	cysD	CCW75633.1	302	Sulfate adenylyltransferase subunit 2
1069	DT104_29461	3.70925	1.19264	0.000244241	0.00069485	protein_coding	assimilatory sulfite reductase (NADPH) flavoprotein subunit	chromosome I	HF937208.1	3125057	3126856	gene3275	-	NA	cysJ	CCW75646.1	539	sulfite reductase (NADPH) flavoprotein beta subunit
1070	DT104_29481	6.57305	-1.8683	8.05e-09	1.71e-07	protein_coding	MBL fold metallo-hydrolase	chromosome I	HF937208.1	3127730	3128527	gene3278	-	NA		CCW75648.1	265	beta-lactamase
1071	DT104_29531	5.74933	-1.27862	1.11e-06	7.25e-06	protein_coding	type II toxin-antitoxin system ParD family antitoxin	chromosome I	HF937208.1	3136419	3136775	gene3285	-	NA		CCW75653.1	118	addiction module antidote protein, cc2985 family
1072	DT104_29541	9.50966	-1.48816	2.55e-08	3.78e-07	protein_coding	GTP diphosphokinase	chromosome I	HF937208.1	3136859	3139093	gene3286	-	NA	relA	CCW75654.1	744	GTP pyrophosphokinase
1073	DT104_29551	7.95714	-2.07992	8.63e-10	3.47e-08	protein_coding	23S rRNA (uracil(1939)-C(5))-methyltransferase RlmD	chromosome I	HF937208.1	3139145	3140440	gene3287	-	NA	rumA	CCW75655.1	431	23S rRNAM-5-U1939-methyltransferase
1074	DT104_29581	7.78329	-1.39469	7.47e-08	8.49e-07	protein_coding	glucarate dehydratase	chromosome I	HF937208.1	3144518	3145858	gene3290	-	NA	ygcX	CCW75658.1	446	probable glucarate dehydratase 1
1075	DT104_29591	6.55178	-1.41907	3.99e-07	3.17e-06	protein_coding	glucarate dehydratase	chromosome I	HF937208.1	3145879	3147186	gene3291	-	NA	ygcY	CCW75659.1	446	probable glucarate dehydratase 2
1076	DT104_29631	3.32689	1.67541	9.28e-05	0.00030081	protein_coding	tRNA pseudouridine(65) synthase TruC	chromosome I	HF937208.1	3149523	3150305	gene3295	-	NA	yqcB	CCW75663.1	260	putative RNA pseudouridylate synthase
1077	DT104_29641	2.91818	1.12471	0.00525568	0.0104469	protein_coding	hypothetical protein	chromosome I	HF937208.1	3150305	3150634	gene3296	-	NA	yqcC	CCW75664.1	109	conserved hypothetical protein
1078	DT104_29651	4.0688	1.45359	0.000196895	0.000573922	protein_coding	protein Syd	chromosome I	HF937208.1	3151246	3151791	gene3298	-	NA	syd	CCW75665.1	181	Syd protein
1079	DT104_29681	9.14655	1.06505	3.41e-06	1.85e-05	protein_coding	serine/threonine transporter	chromosome I	HF937208.1	3154750	3156039	gene3301	-	NA	sdaC	CCW75668.1	429	putative serine transporter
1080	DT104_29691	7.92135	1.34628	5.97e-06	2.92e-05	protein_coding	L-serine ammonia-lyase	chromosome I	HF937208.1	3156098	3157465	gene3302	-	NA	sdaB	CCW75669.1	455	L-serine dehydratase 2 (L-serine deaminase 2)
1081	DT104_29731	5.18478	-1.78303	5.8e-07	4.34e-06	protein_coding	L-fucose:H+ symporter permease	chromosome I	HF937208.1	3160850	3162166	gene3307	-	NA	fucP	CCW75673.1	438	L-fucose permease
1082	DT104_29811	8.87208	-2.46828	4.94e-10	2.64e-08	protein_coding	YgdI/YgdR family lipoprotein	chromosome I	HF937208.1	3169514	3169741	gene3315	-	NA		CCW75681.1	75	possible lipoprotein
1083	DT104_29821	5.52595	1.20133	4.8e-05	0.000170627	protein_coding	cysteine desulfurase CsdA	chromosome I	HF937208.1	3169934	3171139	gene3316	-	NA		CCW75682.1	401	possible aminotransferase
1084	DT104_29841	3.99481	2.27603	1.71e-06	1.04e-05	protein_coding	EamA family transporter RarD	chromosome I	HF937208.1	3171882	3172769	gene3318	-	NA		CCW75684.1	295	putative membrane protein
1085	DT104_29871	4.31214	1.14104	9.69e-05	0.000311687	protein_coding	N-acetylmuramoyl-L-alanine amidase	chromosome I	HF937208.1	3175334	3176587	gene3323	-	NA		CCW75687.1	417	N-acetylmuramoyl-L-alanine amidase
1086	DT104_29881	5.68753	-2.27369	4.39e-09	1.12e-07	protein_coding	N-acetylglutamate synthase	chromosome I	HF937208.1	3176820	3178151	gene3324	-	NA	argA	CCW75688.1	443	Amino-acid acetyltransferase
1087	DT104_29971	5.92542	1.32886	5.4e-06	2.7e-05	protein_coding	thymidylate synthase	chromosome I	HF937208.1	3191995	3192789	gene3334	-	NA	thyA	CCW75697.1	264	Thymidylate synthase
1088	DT104_30031	6.19554	-1.59859	1.47e-07	1.42e-06	protein_coding	YgdI/YgdR family lipoprotein	chromosome I	HF937208.1	3199119	3199337	gene3340	-	NA		CCW75703.1	72	possible lipoprotein
1089	DT104_30061	5.06358	1.79188	3.29e-07	2.71e-06	protein_coding	bifunctional 2-acylglycerophosphoethanolamine acyltransferase/acyl-ACP synthetase	chromosome I	HF937208.1	3201850	3204009	gene3343	-	NA	aas	CCW75706.1	719	2-acylglycerophosphoethanolamine acyl transferase/acyl carrier protein synthetase
1090	DT104_30101	4.04624	-1.10615	0.00161442	0.00372536	protein_coding	diaminopimelate decarboxylase	chromosome I	HF937208.1	3206673	3207935	gene3346	-	NA	lysA	CCW75709.1	420	diaminopimelate decarboxylase
1091	DT104_30111	4.49293	-1.05663	7.14e-05	0.000239511	protein_coding	LysR family transcriptional regulator	chromosome I	HF937208.1	3208053	3208988	gene3347	-	NA	lysR	CCW75710.1	311	transcriptional activator protein LysR
1092	DT104_30121	5.32764	1.0024	1.7e-05	7.06e-05	protein_coding	aspartate/glutamate racemase	chromosome I	HF937208.1	3208960	3209667	gene3348	-	NA	ygeA	CCW75711.1	235	conserved hypothetical protein
1093	DT104_30161	5.37667	-2.77022	2.27e-08	3.48e-07	protein_coding	acetyl-CoA C-acetyltransferase	chromosome I	HF937208.1	3213636	3214814	gene3353	-	NA	yqeF	CCW75715.1	392	probable acetyl-CoA acetyltransferase
1094	DT104_30191	2.59025	1.84131	0.0003151	0.000871455	protein_coding	transporter	chromosome I	HF937208.1	3216501	3217730	gene3356	-	NA		CCW75718.1	409	probable amino acid transport protein
1095	DT104_30221	3.48546	-1.10257	0.000623057	0.00159353	protein_coding	transcriptional regulator	chromosome I	HF937208.1	3219231	3219989	gene3359	-	NA		CCW75721.1	232	hypothetical protein DT104_30221
1096	DT104_30271	0.186837	1.97304	0.0138445	0.0247835	protein_coding	fimbrial protein StdA	chromosome I	HF937208.1	3225098	3225808	gene3364	-	NA	stdA	CCW75726.1	236	fimbrial protein
1097	DT104_30281	3.22479	1.21183	0.0012171	0.00290646	protein_coding	hypothetical protein	chromosome I	HF937208.1	3226401	3227033	gene3365	-	NA		CCW75727.1	210	conserved hypothetical protein
1098	DT104_30291	0.056965	-1.62253	0.0211393	0.0361772	protein_coding	porin family protein	chromosome I	HF937208.1	3227080	3227616	gene3366	-	NA		CCW75728.1	178	outer membrane protein (associated with virulence)
1099	DT104_30331	5.67435	-3.33776	1.03e-10	1.19e-08	protein_coding	DUF1460 domain-containing protein	chromosome I	HF937208.1	3229750	3230556	gene3372	-	NA		CCW75732.1	268	conserved hypothetical protein
1100	DT104_30371	7.65644	1.52849	6.15e-08	7.4e-07	protein_coding	peptide chain release factor 2	chromosome I	HF937208.1	3234012	3235010	gene3378	-	NA	prfB	CCW75736.1	293	peptide chain release factor 2 (RF-2)
1101	DT104_30391	5.92422	1.07894	4.47e-06	2.31e-05	protein_coding	thiol:disulfide interchange protein DsbC	chromosome I	HF937208.1	3236954	3237667	gene3380	-	NA	dsbC	CCW75738.1	224	thiol:disulfide interchange protein
1102	DT104_30451	6.66934	-1.3837	1.33e-06	8.46e-06	protein_coding	hemolysin III family protein	chromosome I	HF937208.1	3241280	3241939	gene3388	-	NA		CCW75744.1	219	putative membrane protein
1103	DT104_30561	8.7201	-1.10012	1.51e-06	9.34e-06	protein_coding	cell division protein ZapA	chromosome I	HF937208.1	3254993	3255322	gene3401	-	NA		CCW75755.1	109	conserved hypothetical protein
1104	DT104_30581	7.465	1.62581	1.72e-08	2.86e-07	protein_coding	phosphoglycerate dehydrogenase	chromosome I	HF937208.1	3256545	3257777	gene3404	-	NA	serA	CCW75757.1	410	D-3-phosphoglycerate dehydrogenase
1105	DT104_30601	3.09263	1.42817	0.00043158	0.00114978	protein_coding	chromosome initiation inhibitor	chromosome I	HF937208.1	3258856	3259749	gene3406	-	NA	iciA	CCW75759.1	297	Chromosome initiation inhibitor
1106	DT104_30631	5.95058	1.4826	6.83e-06	3.29e-05	protein_coding	arginine exporter protein ArgO	chromosome I	HF937208.1	3260855	3261490	gene3409	-	NA		CCW75762.1	211	possible membrane transport protein
1107	DT104_30641	6.15087	1.09745	2.05e-05	8.3e-05	protein_coding	mechanosensitive ion channel protein MscS	chromosome I	HF937208.1	3261690	3262550	gene3410	-	NA		CCW75763.1	286	putative membrane protein
1108	DT104_30731	9.09026	1.50644	2.7e-06	1.52e-05	protein_coding	transketolase	chromosome I	HF937208.1	3269659	3271650	gene3420	-	NA	tktA	CCW75772.1	663	transketolase
1109	DT104_30741	5.65925	-1.78057	4.3e-08	5.7e-07	protein_coding	metalloprotease	chromosome I	HF937208.1	3271926	3272684	gene3421	-	NA		CCW75773.1	252	conserved hypothetical protein
1110	DT104_30771	-0.799671	2.05994	0.0215421	0.036763	protein_coding	YhcH/YjgK/YiaL family protein	chromosome I	HF937208.1	3275080	3275553	gene3424	-	NA		CCW75776.1	157	conserved hypothetical protein
1111	DT104_30821	0.584726	1.65834	0.0294709	0.048671	protein_coding	hypothetical protein	chromosome I	HF937208.1	3281309	3282040	gene3430	-	NA		CCW75781.1	243	putative outer membrane lipoprotein
1112	DT104_30841	3.16581	1.5564	0.00211141	0.00467259	protein_coding	virulence promoting factor	chromosome I	HF937208.1	3284169	3284300	gene3432	-	NA		CCW75783.1	43	conserved hypothetical protein
1113	DT104_30851	2.00417	-2.69641	0.000154366	0.000463576	protein_coding	hypothetical protein	chromosome I	HF937208.1	3284434	3284598	gene3433	-	NA		CCW75784.1	54	putative uncharacterized protein
1114	DT104_30861	3.53748	1.01043	0.00122368	0.0029193	protein_coding	DUF2684 domain-containing protein	chromosome I	HF937208.1	3284595	3284894	gene3434	-	NA		CCW75785.1	99	putative inner membrane protein
1115	DT104_30871	9.04192	-1.60332	8.7e-08	9.49e-07	protein_coding	S-adenosylmethionine synthase	chromosome I	HF937208.1	3284950	3286104	gene3435	-	NA	metK	CCW75786.1	384	S-adenosylmethionine synthetase
1116	DT104_30881	8.32038	-2.90015	9.13e-11	1.14e-08	protein_coding	sugar porter family MFS transporter	chromosome I	HF937208.1	3286597	3287991	gene3436	-	NA	galP	CCW75787.1	464	galactose-proton symport (galactose transporter)
1117	DT104_30901	1.33799	1.37026	0.00916698	0.0171225	protein_coding	deoxyribonuclease I	chromosome I	HF937208.1	3288662	3289369	gene3438	-	NA	endA	CCW75789.1	235	endonuclease I
1118	DT104_30931	5.55073	1.15599	0.000260273	0.00073701	protein_coding	YqgE/AlgH family protein	chromosome I	HF937208.1	3291360	3291923	gene3441	-	NA		CCW75792.1	187	conserved hypothetical protein
1119	DT104_30941	4.52687	1.55964	0.000334591	0.000918703	protein_coding	Holliday junction resolvase RuvX	chromosome I	HF937208.1	3291923	3292339	gene3442	-	NA		CCW75793.1	138	Putative Holliday junction resolvase
1120	DT104_30951	1.74843	1.64287	0.00159185	0.00368375	protein_coding	IclR family transcriptional regulator	chromosome I	HF937208.1	3292386	3293072	gene3443	-	NA		CCW75794.1	228	probable global regulatory protein
1121	DT104_30971	4.49351	1.5614	5.51e-06	2.74e-05	protein_coding	YggS family pyridoxal phosphate-dependent enzyme	chromosome I	HF937208.1	3294202	3294906	gene3445	-	NA		CCW75796.1	234	conserved hypothetical protein
1122	DT104_30981	4.47118	1.85719	5.93e-06	2.91e-05	protein_coding	YggT family protein	chromosome I	HF937208.1	3294925	3295491	gene3446	-	NA		CCW75797.1	188	putative membrane protein
1123	DT104_30991	4.40315	1.64252	2.21e-05	8.8e-05	protein_coding	YggU family protein	chromosome I	HF937208.1	3295488	3295778	gene3447	-	NA		CCW75798.1	96	conserved hypothetical protein
1124	DT104_31001	5.25912	1.89853	2.51e-07	2.18e-06	protein_coding	non-canonical purine NTP pyrophosphatase	chromosome I	HF937208.1	3295786	3296379	gene3448	-	NA		CCW75799.1	197	HAM1 protein homolog
1125	DT104_31011	4.86645	2.51295	3.5e-07	2.83e-06	protein_coding	YggW family oxidoreductase	chromosome I	HF937208.1	3296372	3297508	gene3449	-	NA		CCW75800.1	378	possible oxygen-independent coproporphyrinogen III oxidase
1126	DT104_31091	4.82645	1.0434	0.000247521	0.000703771	protein_coding	membrane-bound lytic murein transglycosylase MltC	chromosome I	HF937208.1	3303411	3304496	gene3458	-	NA	mltC	CCW75808.1	361	membrane-bound lytic murein transglycosylase C
1127	DT104_31121	2.38382	1.05621	0.0230637	0.0389901	protein_coding	DUF554 domain-containing protein	chromosome I	HF937208.1	3308591	3309298	gene3462	-	NA	yqgA	CCW75811.1	235	putative membrane protein
1128	DT104_31131	0.96016	2.68045	0.00128937	0.003061	protein_coding	lactoylglutathione lyase	chromosome I	HF937208.1	3309638	3310072	gene3464	-	NA		CCW75812.1	144	conserved hypothetical protein
1129	DT104_31181	6.29195	-1.08375	5.35e-06	2.69e-05	protein_coding	arylsulfatase	chromosome I	HF937208.1	3313844	3315583	gene3469	-	NA		CCW75817.1	579	arylsulfatase
1130	DT104_31201	1.13604	-1.48941	0.0239887	0.0403993	protein_coding	LuxR family transcriptional regulator	chromosome I	HF937208.1	3317348	3318031	gene3471	-	NA		CCW75819.1	227	LysR-family transcriptional regulator
1131	DT104_31211	2.18175	1.35434	0.00218075	0.00480635	protein_coding	DUF3156 domain-containing protein	chromosome I	HF937208.1	3318135	3318692	gene3472	-	NA		CCW75820.1	185	hypothetical protein DT104_31211
1132	DT104_31231	2.91705	1.47063	0.000343916	0.00094045	protein_coding	cupin domain-containing protein	chromosome I	HF937208.1	3320378	3320752	gene3474	-	NA		CCW75822.1	124	conserved hypothetical protein
1133	DT104_31251	5.0394	-2.19819	3.74e-08	5.11e-07	protein_coding	NAD-dependent phenylacetaldehyde dehydrogenase	chromosome I	HF937208.1	3322230	3323714	gene3476	-	NA		CCW75824.1	494	possible aldehyde dehydrogenase
1134	DT104_31261	4.71641	2.97995	7.14e-08	8.25e-07	protein_coding	anti-adapter protein IraD	chromosome I	HF937208.1	3323850	3324230	gene3477	-	NA		CCW75825.1	126	conserved hypothetical protein
1135	DT104_31271	5.79034	3.2528	1.9e-09	6.07e-08	protein_coding	type VI secretion system tube protein Hcp	chromosome I	HF937208.1	3324230	3324715	gene3478	-	NA		CCW75826.1	161	conserved hypothetical protein
1136	DT104_31281	4.37199	-2.58045	1.05e-07	1.1e-06	protein_coding	hypothetical protein	chromosome I	HF937208.1	3325441	3326364	gene3479	-	NA		CCW75827.1	307	conserved hypothetical protein
1137	DT104_31291	3.58304	-2.58165	2.21e-06	1.29e-05	protein_coding	amidohydrolase	chromosome I	HF937208.1	3326403	3327281	gene3480	-	NA		CCW75828.1	292	possible hydrolase
1138	DT104_31301	9.49904	-3.87909	5.21e-12	2.72e-09	protein_coding	hexuronate transporter ExuT	chromosome I	HF937208.1	3327677	3328981	gene3481	-	NA	exuT	CCW75829.1	434	hexuronate transporter
1139	DT104_31311	9.44266	-3.06724	1.48e-10	1.33e-08	protein_coding	mannonate dehydratase	chromosome I	HF937208.1	3329386	3330570	gene3482	-	NA	uxuA	CCW75830.1	394	Mannonate dehydratase
1140	DT104_31321	8.78508	-2.85509	8.31e-10	3.44e-08	protein_coding	fructuronate reductase	chromosome I	HF937208.1	3330681	3332153	gene3483	-	NA	uxuB	CCW75831.1	490	D-mannonate oxidoreductase
1141	DT104_31331	9.09939	-2.53888	2.79e-09	8.02e-08	protein_coding	uronate isomerase	chromosome I	HF937208.1	3332165	3333577	gene3484	-	NA	uxaC	CCW75832.1	470	Uronate isomerase
1142	DT104_31381	4.59134	-1.00838	9.47e-05	0.000305737	protein_coding	hypothetical protein	chromosome I	HF937208.1	3339332	3340384	gene3490	-	NA		CCW75837.1	350	possible ABC-transport protein, periplasmic-binding component
1143	DT104_31471	3.29454	-2.57196	1.05e-06	6.95e-06	protein_coding	DUF2623 domain-containing protein	chromosome I	HF937208.1	3347210	3347497	gene3500	-	NA		CCW75846.1	95	conserved hypothetical protein
1144	DT104_31501	5.42053	1.4776	3.43e-06	1.86e-05	protein_coding	RNA helicase	chromosome I	HF937208.1	3350306	3350821	gene3503	-	NA		CCW75849.1	171	exported protein
1145	DT104_31511	3.1539	3.90444	3.46e-06	1.87e-05	protein_coding	hypothetical protein	chromosome I	HF937208.1	3350913	3351323	gene3504	-	NA		CCW75850.1	136	hypothetical protein DT104_31511
1146	DT104_31521	4.17792	3.14908	1.27e-06	8.09e-06	protein_coding	hypothetical protein	chromosome I	HF937208.1	3351310	3351714	gene3505	-	NA		CCW75851.1	134	hypothetical protein DT104_31521
1147	DT104_31571	6.85604	-2.07564	3.01e-09	8.51e-08	protein_coding	cystathionine beta-lyase	chromosome I	HF937208.1	3354253	3355440	gene3510	-	NA	metC	CCW75856.1	395	beta-cystathionase
1148	DT104_31591	5.28178	-2.24766	2.35e-07	2.07e-06	protein_coding	AraC family transcriptional regulator	chromosome I	HF937208.1	3356303	3357220	gene3512	-	NA		CCW75858.1	305	probable AraC-family trancriptional regulatory protein
1149	DT104_31611	6.85679	-1.77206	2.5e-08	3.74e-07	protein_coding	2%2C5-diketo-D-gluconic acid reductase A	chromosome I	HF937208.1	3358664	3359491	gene3514	-	NA	dkgA	CCW75860.1	275	2,5-diketo-D-gluconic acid reductase A
1150	DT104_31641	5.03647	1.87738	2.48e-07	2.15e-06	protein_coding	YgiQ family radical SAM protein	chromosome I	HF937208.1	3362197	3364368	gene3518	-	NA		CCW75863.1	723	conserved hypothetical protein
1151	DT104_31681	6.0167	1.2776	2.87e-06	1.6e-05	protein_coding	cell division protein FtsP	chromosome I	HF937208.1	3367726	3369138	gene3522	-	NA	sufI	CCW75867.1	470	SufI protein
1152	DT104_31691	4.67987	1.24538	9.27e-05	0.00030081	protein_coding	1-acyl-sn-glycerol-3-phosphate acyltransferase	chromosome I	HF937208.1	3369212	3369949	gene3523	-	NA	plsC	CCW75868.1	245	1-acyl-glycerol-3-phosphate acyltransferase
1153	DT104_31701	6.47553	1.16535	4.51e-06	2.33e-05	protein_coding	DNA topoisomerase 4 subunit A	chromosome I	HF937208.1	3370206	3372464	gene3524	-	NA	parC	CCW75869.1	752	topoisomerase IV subunit A
1154	DT104_31721	8.91129	-1.17071	6.62e-07	4.79e-06	protein_coding	TIGR00156 family protein	chromosome I	HF937208.1	3373513	3373905	gene3526	-	NA		CCW75871.1	130	possible exported protein
1155	DT104_31741	3.4637	1.29531	0.000277567	0.000779174	protein_coding	two-component sensor histidine kinase	chromosome I	HF937208.1	3374713	3376062	gene3528	-	NA		CCW75873.1	449	probable two-component system sensor histidine kinase
1156	DT104_31901	2.96021	1.43757	0.000584861	0.00150774	protein_coding	thiol:disulfide interchange protein DsbA/DsbL	chromosome I	HF937208.1	3389577	3390248	gene3544	-	NA		CCW75889.1	223	disulfide isomerase
1157	DT104_31931	6.33435	-1.13025	9.44e-07	6.37e-06	protein_coding	hypothetical protein	chromosome I	HF937208.1	3392141	3392500	gene3547	-	NA		CCW75892.1	119	conserved hypothetical protein
1158	DT104_31941	9.22002	-3.27177	3.4e-07	2.78e-06	protein_coding	cell surface composition regulator GlgS	chromosome I	HF937208.1	3392574	3392783	gene3548	-	NA	glgS	CCW75893.1	69	glycogen synthesis protein GlgS
1159	DT104_31951	0.708463	1.4443	0.0179996	0.0312774	protein_coding	DUF1449 domain-containing protein	chromosome I	HF937208.1	3393041	3393661	gene3549	-	NA		CCW75894.1	206	putative membrane protein
1160	DT104_32031	2.80008	1.64174	0.000284161	0.000796305	protein_coding	bifunctional dihydroneopterin aldolase/7%2C8-dihydroneopterin epimerase	chromosome I	HF937208.1	3404746	3405108	gene3558	-	NA	folB	CCW75902.1	120	dihydroneopterin aldolase
1161	DT104_32061	5.88127	2.8324	1.55e-07	1.48e-06	protein_coding	30S ribosomal protein S21	chromosome I	HF937208.1	3407315	3407530	gene3563	-	NA	rpsU	CCW75905.1	71	30S ribosomal subunit protein S21
1162	DT104_32071	7.04769	1.00476	5.94e-06	2.91e-05	protein_coding	DNA primase	chromosome I	HF937208.1	3407766	3409511	gene3564	-	NA	dnaG	CCW75906.1	581	DNA primase
1163	DT104_32091	6.35063	-2.21038	2.76e-07	2.32e-06	protein_coding	mismatch-specific DNA-glycosylase	chromosome I	HF937208.1	3411632	3412138	gene3566	-	NA	mug	CCW75908.1	168	G/U mismatch-specific DNA glycosylase
1164	DT104_32131	7.54351	-1.25296	5.45e-05	0.000190594	protein_coding	aerotaxis receptor	chromosome I	HF937208.1	3416015	3417535	gene3571	-	NA	aer	CCW75912.1	506	aerotaxis receptor protein
1165	DT104_32151	5.75598	-1.78748	4.19e-08	5.58e-07	protein_coding	NADPH-dependent 2%2C4-dienoyl-CoA reductase	chromosome I	HF937208.1	3419515	3421533	gene3574	-	NA	fadH	CCW75914.1	672	2,4-dienoyl-CoA reductase
1166	DT104_32161	4.52861	1.07812	0.000204034	0.000592954	protein_coding	ribosomal RNA large subunit methyltransferase G	chromosome I	HF937208.1	3421614	3422750	gene3575	-	NA	ygjO	CCW75915.1	378	conserved hypothetical protein
1167	DT104_32191	7.63031	-1.59038	6.61e-07	4.79e-06	protein_coding	gfo/Idh/MocA family oxidoreductase	chromosome I	HF937208.1	3424266	3425264	gene3578	-	NA		CCW75918.1	332	possible oxidoreductase
1168	DT104_32201	4.56912	-1.97357	2.29e-06	1.32e-05	protein_coding	hypothetical protein	chromosome I	HF937208.1	3425537	3426505	gene3579	-	NA		CCW75919.1	322	possible drug efflux protein
1169	DT104_32241	8.27348	-1.44303	1.57e-07	1.48e-06	protein_coding	DUF1090 domain-containing protein	chromosome I	HF937208.1	3429648	3430016	gene3584	-	NA		CCW75923.1	122	putative exported protein
1170	DT104_32251	6.89487	-1.24765	2.13e-06	1.25e-05	protein_coding	membrane protein	chromosome I	HF937208.1	3430366	3430764	gene3586	-	NA		CCW75924.1	132	putative membrane protein
1171	DT104_32311	3.42415	-1.51156	0.000162734	0.000485407	protein_coding	pirin family protein	chromosome I	HF937208.1	3434273	3434974	gene3592	-	NA		CCW75930.1	233	conserved hypothetical protein
1172	DT104_32331	6.94279	2.3713	7.96e-09	1.7e-07	protein_coding	serine dehydratase subunit alpha family protein	chromosome I	HF937208.1	3435275	3436585	gene3594	-	NA		CCW75932.1	436	conserved hypothetical protein
1173	DT104_32341	6.05982	4.2789	1.28e-08	2.36e-07	protein_coding	membrane protein	chromosome I	HF937208.1	3436611	3437942	gene3595	-	NA		CCW75933.1	443	putative membrane transport protein
1174	DT104_32351	5.04682	1.03849	0.0042389	0.00860883	protein_coding	L-serine ammonia-lyase	chromosome I	HF937208.1	3438258	3439622	gene3596	-	NA	tdcG	CCW75934.1	454	L-serine dehydratase
1175	DT104_32361	5.57423	2.50222	9.63e-05	0.000310207	protein_coding	formate C-acetyltransferase	chromosome I	HF937208.1	3439692	3441986	gene3597	-	NA	tdcE	CCW75935.1	764	probable formate acetyltransferase
1176	DT104_32371	4.30023	3.33662	2.26e-05	9e-05	protein_coding	propionate kinase	chromosome I	HF937208.1	3442020	3443228	gene3598	-	NA	tdcD	CCW75936.1	402	propionate kinase
1177	DT104_32381	6.13886	1.75725	1.86e-05	7.63e-05	protein_coding	threonine/serine transporter TdcC	chromosome I	HF937208.1	3443294	3444625	gene3599	-	NA	tdcC	CCW75937.1	443	threonine/serine transporter
1178	DT104_32391	4.85768	4.19777	1.92e-08	3.09e-07	protein_coding	serine/threonine dehydratase	chromosome I	HF937208.1	3444646	3445635	gene3600	-	NA	tdcB	CCW75938.1	329	catabolic threonine dehydratase
1179	DT104_32401	4.7201	2.29222	1.53e-05	6.46e-05	protein_coding	transcriptional regulator TdcA	chromosome I	HF937208.1	3445733	3446671	gene3601	-	NA	tdcA	CCW75939.1	312	TDC operon transcriptional activator
1180	DT104_32421	8.67646	-1.93262	5.27e-08	6.61e-07	protein_coding	glycerate 2-kinase	chromosome I	HF937208.1	3448470	3449615	gene3607	-	NA		CCW75941.1	381	conserved hypothetical protein
1181	DT104_32431	9.96325	-1.5475	2.8e-07	2.35e-06	protein_coding	2-hydroxy-3-oxopropionate reductase	chromosome I	HF937208.1	3449713	3450603	gene3608	-	NA	garR	CCW75942.1	296	2-hydroxy-3-oxopropionate reductase
1182	DT104_32441	9.21441	-2.29148	2.07e-09	6.53e-08	protein_coding	5-keto-4-deoxy-D-glucarate aldolase	chromosome I	HF937208.1	3450629	3451399	gene3609	-	NA	garL	CCW75943.1	238	5-keto-4-deoxy-D-glucarate aldolase
1183	DT104_32461	6.44533	-1.17193	2.85e-06	1.59e-05	protein_coding	sugar kinase	chromosome I	HF937208.1	3453740	3454687	gene3611	-	NA		CCW75945.1	315	putative carbohydrate kinase
1184	DT104_32471	6.31781	-1.84319	3.71e-09	9.91e-08	protein_coding	DeoR/GlpR transcriptional regulator	chromosome I	HF937208.1	3454698	3455531	gene3612	-	NA		CCW75946.1	277	putative transcriptional repressor
1185	DT104_32481	2.17338	-1.52474	0.000575194	0.00148676	protein_coding	tagatose-1%2C6-bisphosphate aldolase	chromosome I	HF937208.1	3455865	3456719	gene3613	-	NA	gatY	CCW75947.1	284	tagatose-bisphosphate aldolase
1186	DT104_32531	0.462458	-1.93401	0.00226266	0.00495097	protein_coding	PTS galactitol transporter subunit IIA	chromosome I	HF937208.1	3461375	3461839	gene3618	-	NA	gatA	CCW75952.1	154	PTS system, galactitol-specific IIA component
1187	DT104_32551	3.29826	-1.67629	3.38e-05	0.000125966	protein_coding	PTS galactitol transporter subunit IIC	chromosome I	HF937208.1	3462158	3463531	gene3620	-	NA	gatC	CCW75954.1	457	PTS system, galactitol-specific IIC component
1188	DT104_32571	6.46377	-1.58821	1.45e-07	1.4e-06	protein_coding	DeoR/GlpR transcriptional regulator	chromosome I	HF937208.1	3464729	3465502	gene3622	-	NA	gatR	CCW75956.1	257	galactitol utilization operon repressor
1189	DT104_32581	4.70877	1.19194	3.01e-05	0.000115139	protein_coding	16S rRNA (cytidine(1402)-2'-O)-methyltransferase	chromosome I	HF937208.1	3465660	3466523	gene3623	-	NA		CCW75957.1	287	conserved hypothetical protein
1190	DT104_32591	6.82809	1.35628	1.31e-05	5.72e-05	protein_coding	penicillin-binding protein activator	chromosome I	HF937208.1	3466587	3468629	gene3624	-	NA		CCW75958.1	680	possible exported protein
1191	DT104_32631	3.77001	-1.93183	4.41e-06	2.29e-05	protein_coding	hypothetical protein	chromosome I	HF937208.1	3470246	3470881	gene3628	-	NA		CCW75962.1	222	conserved hypothetical protein
1192	DT104_32671	8.47923	-1.12768	4.42e-06	2.3e-05	protein_coding	N-acetyltransferase	chromosome I	HF937208.1	3472295	3472798	gene3632	-	NA		CCW75966.1	167	putative acetyltransferase
1193	DT104_32681	8.41769	-1.12648	3.78e-07	3.03e-06	protein_coding	SCP2 domain-containing protein	chromosome I	HF937208.1	3472792	3473316	gene3633	-	NA		CCW75967.1	174	conserved hypothetical protein
1194	DT104_32691	5.65822	1.58618	1.76e-06	1.06e-05	protein_coding	protease	chromosome I	HF937208.1	3473533	3474528	gene3634	-	NA		CCW75968.1	331	putative protease
1195	DT104_32701	5.0307	2.01369	1.36e-07	1.34e-06	protein_coding	U32 family peptidase	chromosome I	HF937208.1	3474519	3475415	gene3635	-	NA	yhbV	CCW75969.1	298	conserved hypothetical protein
1196	DT104_32751	9.28676	3.14525	2.1e-08	3.27e-07	protein_coding	DEAD/DEAH family ATP-dependent RNA helicase	chromosome I	HF937208.1	3479445	3481385	gene3640	-	NA		CCW75974.1	646	ATP-dependent RNA helicase (dead-box protein)
1197	DT104_32771	9.3784	1.68057	6e-08	7.28e-07	protein_coding	polyribonucleotide nucleotidyltransferase	chromosome I	HF937208.1	3482507	3484642	gene3642	-	NA	pnp	CCW75976.1	711	polynucleotide phosphorylase
1198	DT104_32811	8.94803	1.29653	2.93e-07	2.45e-06	protein_coding	translation initiation factor IF-2	chromosome I	HF937208.1	3486870	3489548	gene3646	-	NA	infB	CCW75980.1	892	protein chain initiation factor 2
1199	DT104_32821	7.64628	1.87913	6.29e-09	1.43e-07	protein_coding	transcription termination protein NusA	chromosome I	HF937208.1	3489573	3491075	gene3647	-	NA	nusA	CCW75981.1	500	L factor
1200	DT104_32831	6.27745	1.85186	6.84e-07	4.93e-06	protein_coding	ribosome maturation factor	chromosome I	HF937208.1	3491103	3491567	gene3648	-	NA		CCW75982.1	140	conserved hypothetical protein
1201	DT104_32841	4.55621	1.10273	5.68e-05	0.000197179	protein_coding	argininosuccinate synthase	chromosome I	HF937208.1	3492117	3493526	gene3650	-	NA	argG	CCW75983.1	469	argininosuccinate synthetase
1202	DT104_32861	6.65637	1.68422	1.61e-07	1.51e-06	protein_coding	preprotein translocase subunit SecG	chromosome I	HF937208.1	3495112	3495444	gene3653	-	NA	secG	CCW75985.1	110	protein-export membrane protein
1203	DT104_32911	5.1588	1.91767	2.7e-07	2.29e-06	protein_coding	ribosome assembly RNA-binding protein YhbY	chromosome I	HF937208.1	3500702	3501034	gene3659	-	NA		CCW75990.1	110	conserved hypothetical protein
1204	DT104_32961	7.23977	2.63404	2.18e-10	1.63e-08	protein_coding	50S ribosomal protein L27	chromosome I	HF937208.1	3505762	3506019	gene3664	-	NA	rpmA	CCW75995.1	85	50S ribosomal subunit protein L27
1205	DT104_32971	7.94074	2.58712	3.54e-10	2.14e-08	protein_coding	50S ribosomal protein L21	chromosome I	HF937208.1	3506039	3506350	gene3665	-	NA	rplU	CCW75996.1	103	50S ribosomal subunit protein L21
1206	DT104_32991	2.12242	-1.17461	0.0040323	0.00823742	protein_coding	transcriptional regulator	chromosome I	HF937208.1	3507811	3508098	gene3667	-	NA	nlp	CCW75998.1	95	Ner-like regulatory protein
1207	DT104_33001	6.74841	1.35148	2.65e-07	2.26e-06	protein_coding	UDP-N-acetylglucosamine 1-carboxyvinyltransferase	chromosome I	HF937208.1	3508156	3509415	gene3668	-	NA	murA	CCW75999.1	419	UDP-N-acetylglucosamine 1-carboxyvinyltransferase
1208	DT104_33011	4.41375	1.56869	4.24e-06	2.21e-05	protein_coding	BolA family transcriptional regulator	chromosome I	HF937208.1	3509469	3509762	gene3669	-	NA		CCW76000.1	97	conserved hypothetical protein
1209	DT104_33091	5.66016	1.14796	4.57e-06	2.35e-05	protein_coding	3-deoxy-D-manno-octulosonate 8-phosphate phosphatase KdsC	chromosome I	HF937208.1	3515230	3515796	gene3677	-	NA		CCW76008.1	188	conserved hypothetical protein
1210	DT104_33101	5.96771	1.12852	3.31e-06	1.81e-05	protein_coding	LPS export ABC transporter periplasmic protein LptC	chromosome I	HF937208.1	3515793	3516368	gene3678	-	NA		CCW76009.1	191	possible exported protein
1211	DT104_33181	6.42652	-1.80867	1.45e-08	2.52e-07	protein_coding	hypothetical protein	chromosome I	HF937208.1	3521441	3522073	gene3687	-	NA		CCW76017.1	210	conserved hypothetical protein
1212	DT104_33201	7.35651	-1.32563	7.44e-08	8.49e-07	protein_coding	isoprenoid biosynthesis protein ElbB	chromosome I	HF937208.1	3522873	3523526	gene3689	-	NA		CCW76019.1	217	conserved hypothetical protein
1213	DT104_33221	3.02748	1.03382	0.00327477	0.00685995	protein_coding	TIGR01212 family radical SAM protein	chromosome I	HF937208.1	3526183	3527112	gene3691	-	NA		CCW76021.1	309	conserved hypothetical protein
1214	DT104_33231	7.79618	1.12892	3.07e-07	2.55e-06	protein_coding	glutamate synthase large subunit	chromosome I	HF937208.1	3527784	3532244	gene3693	-	NA	gltB	CCW76022.1	1486	glutamate synthase
1215	DT104_33251	1.61762	-1.35917	0.00279381	0.00597866	protein_coding	DUF1016 domain-containing protein	chromosome I	HF937208.1	3533879	3534982	gene3695	-	NA		CCW76024.1	367	conserved hypothetical protein
1216	DT104_33281	8.25684	-1.05477	4.32e-06	2.25e-05	protein_coding	YhcH/YjgK/YiaL family protein	chromosome I	HF937208.1	3537702	3538169	gene3698	-	NA		CCW76027.1	155	conserved hypothetical protein
1217	DT104_33311	8.75945	-1.05684	3.13e-06	1.72e-05	protein_coding	MFS transporter	chromosome I	HF937208.1	3539774	3541264	gene3701	-	NA	nanT	CCW76030.1	496	putative sialic acid transporter
1218	DT104_33341	6.65096	1.38656	2.35e-07	2.07e-06	protein_coding	ClpXP protease specificity-enhancing factor	chromosome I	HF937208.1	3543308	3543808	gene3704	-	NA	sspB	CCW76033.1	166	stringent starvation protein B
1219	DT104_33351	8.17003	1.193	3.47e-06	1.87e-05	protein_coding	stringent starvation protein A	chromosome I	HF937208.1	3543814	3544452	gene3705	-	NA	sspA	CCW76034.1	212	stringent starvation protein A
1220	DT104_33361	6.48187	-1.86182	2.36e-09	7.29e-08	protein_coding	DUF695 domain-containing protein	chromosome I	HF937208.1	3544715	3545467	gene3706	-	NA		CCW76035.1	250	conserved hypothetical protein
1221	DT104_33371	7.06511	1.85638	1.42e-07	1.38e-06	protein_coding	30S ribosomal protein S9	chromosome I	HF937208.1	3545667	3546059	gene3707	-	NA	rpsI	CCW76036.1	130	30S ribosomal subunit protein S9
1222	DT104_33381	7.98523	1.80495	6.01e-09	1.41e-07	protein_coding	50S ribosomal protein L13	chromosome I	HF937208.1	3546075	3546503	gene3708	-	NA	rplM	CCW76037.1	142	50S ribosomal subunit protein L13
1223	DT104_33481	-1.41641	-2.81017	0.0160032	0.0281198	protein_coding	cation transporter	chromosome I	HF937208.1	3557060	3558328	gene3719	-	NA		CCW76047.1	422	possible membrane transport protein
1224	DT104_33511	9.64582	-2.49681	1.08e-10	1.19e-08	protein_coding	malate dehydrogenase	chromosome I	HF937208.1	3559940	3560878	gene3722	-	NA	mdh	CCW76050.1	312	malate dehydrogenase
1225	DT104_33531	3.45254	-2.66917	2.46e-06	1.4e-05	protein_coding	DUF1471 domain-containing protein	chromosome I	HF937208.1	3562127	3562390	gene3724	-	NA		CCW76052.1	87	conserved hypothetical protein
1226	DT104_33541	3.47968	-2.48783	2.17e-05	8.69e-05	protein_coding	DUF1471 domain-containing protein	chromosome I	HF937208.1	3562494	3562760	gene3725	-	NA		CCW76053.1	88	conserved hypothetical protein
1227	DT104_33551	5.4295	-3.03419	3.69e-09	9.91e-08	protein_coding	hypothetical protein	chromosome I	HF937208.1	3562820	3563092	gene3726	-	NA		CCW76054.1	90	conserved hypothetical protein
1228	DT104_33581	-0.906595	-2.25841	0.0144301	0.0257182	protein_coding	protein AaeX	chromosome I	HF937208.1	3566177	3566380	gene3729	-	NA		CCW76057.1	67	conserved hypothetical protein
1229	DT104_33591	5.07275	-1.70804	4.54e-06	2.33e-05	protein_coding	LysR family transcriptional regulator	chromosome I	HF937208.1	3566562	3567491	gene3730	-	NA		CCW76058.1	309	probable LysR-family transcriptional regulator
1230	DT104_33651	5.24211	1.46695	1.19e-06	7.68e-06	protein_coding	rod shape-determining protein MreC	chromosome I	HF937208.1	3575663	3576715	gene3736	-	NA	mreC	CCW76064.1	350	rod shape-determining protein
1231	DT104_33661	6.70511	1.29111	6.07e-07	4.5e-06	protein_coding	rod shape-determining protein	chromosome I	HF937208.1	3576780	3577823	gene3737	-	NA	mreB	CCW76065.1	347	rod shape-determining protein
1232	DT104_33731	0.678795	2.09106	0.00741932	0.0141158	protein_coding	membrane protein	chromosome I	HF937208.1	3585298	3585540	gene3746	-	NA		CCW76072.1	80	conserved hypothetical protein
1233	DT104_33741	3.71255	1.36398	0.000685721	0.00173554	protein_coding	sodium/panthothenate symporter	chromosome I	HF937208.1	3585530	3586981	gene3747	-	NA	panF	CCW76073.1	483	sodium/pantothenate symporter (pantothenate permease)
1234	DT104_33751	4.3553	1.41143	3.24e-05	0.00012214	protein_coding	50S ribosomal protein L11 methyltransferase	chromosome I	HF937208.1	3586993	3587874	gene3748	-	NA	prmA	CCW76074.1	293	ribosomal protein L11 methyltransferase
1235	DT104_33761	6.64603	2.50269	5.1e-10	2.7e-08	protein_coding	tRNA dihydrouridine synthase DusB	chromosome I	HF937208.1	3588535	3589500	gene3749	-	NA	yhdG	CCW76075.1	321	conserved hypothetical protein
1236	DT104_33771	4.54642	2.93387	5.64e-07	4.24e-06	protein_coding	Fis family transcriptional regulator	chromosome I	HF937208.1	3589526	3589822	gene3750	-	NA	fis	CCW76076.1	98	Fis DNA-binding protein
1237	DT104_33791	2.54402	-1.77414	0.00036958	0.00100106	protein_coding	DUF2556 domain-containing protein	chromosome I	HF937208.1	3590875	3591039	gene3752	-	NA		CCW76078.1	54	putative exported protein
1238	DT104_33801	3.31148	-1.19774	0.000429309	0.00114435	protein_coding	bifunctional diguanylate cyclase/phosphodiesterase	chromosome I	HF937208.1	3591190	3593289	gene3753	-	NA		CCW76079.1	699	putative membrane protein
1239	DT104_33841	4.48079	-1.66832	7.55e-07	5.33e-06	protein_coding	multidrug efflux RND transporter permease subunit	chromosome I	HF937208.1	3595536	3598649	gene3756	-	NA	acrF	CCW76082.1	1037	acriflavin resistance protein F
1240	DT104_33861	6.41145	-1.76591	1.76e-08	2.92e-07	protein_coding	gamma carbonic anhydrase family protein	chromosome I	HF937208.1	3605807	3606361	gene3764	-	NA	yrdA	CCW76084.1	184	putative transferase
1241	DT104_33911	9.14003	-1.08992	1.88e-06	1.12e-05	protein_coding	hypothetical protein	chromosome I	HF937208.1	3608560	3609033	gene3769	-	NA	smg	CCW76089.1	157	conserved hypothetical protein
1242	DT104_33951	5.59258	1.85885	8.92e-06	4.16e-05	protein_coding	16S rRNA m5C967 methyltransferase	chromosome I	HF937208.1	3611785	3613074	gene3773	-	NA	sun	CCW76093.1	429	sun protein
1243	DT104_33971	6.29713	-1.65093	4.71e-08	6.1e-07	protein_coding	large conductance mechanosensitive channel protein MscL	chromosome I	HF937208.1	3614614	3615027	gene3775	-	NA	mscL	CCW76095.1	137	large-conductance mechanosensitive channel
1244	DT104_34001	3.83957	-1.01494	0.000315086	0.000871455	protein_coding	hypothetical protein	chromosome I	HF937208.1	3615726	3616094	gene3778	-	NA	yhdN	CCW76098.1	122	conserved hypothetical protein
1245	DT104_34011	7.27115	1.32201	8.83e-07	6.03e-06	protein_coding	50S ribosomal protein L17	chromosome I	HF937208.1	3616202	3616585	gene3779	-	NA	rplQ	CCW76099.1	127	50S ribosomal subunit protein L17
1246	DT104_34021	9.58475	1.62286	5.27e-08	6.61e-07	protein_coding	DNA-directed RNA polymerase subunit alpha	chromosome I	HF937208.1	3616626	3617615	gene3780	-	NA	rpoA	CCW76100.1	329	DNA-directed RNA polymerase alpha chain
1247	DT104_34031	8.85215	1.70108	1.95e-08	3.11e-07	protein_coding	30S ribosomal protein S4	chromosome I	HF937208.1	3617641	3618261	gene3781	-	NA	rpsD	CCW76101.1	206	30S ribosomal subunit protein S4
1248	DT104_34041	7.72547	1.96168	1.23e-08	2.32e-07	protein_coding	30S ribosomal protein S11	chromosome I	HF937208.1	3618295	3618684	gene3782	-	NA	rpsK	CCW76102.1	110	30S ribosomal subunit protein S11
1249	DT104_34051	8.53338	1.8065	4.3e-09	1.11e-07	protein_coding	30S ribosomal protein S13	chromosome I	HF937208.1	3618701	3619057	gene3783	-	NA	rpsM	CCW76103.1	118	30S ribosomal subunit protein S13
1250	DT104_34071	9.50506	1.40147	1.16e-06	7.49e-06	protein_coding	preprotein translocase subunit SecY	chromosome I	HF937208.1	3619352	3620683	gene3785	-	NA	prlA	CCW76105.1	443	preprotein translocase subunit
1251	DT104_34081	8.30143	1.20908	9.55e-06	4.41e-05	protein_coding	50S ribosomal protein L15	chromosome I	HF937208.1	3620691	3621125	gene3786	-	NA	rplO	CCW76106.1	144	50S ribosomal subunit protein L15
1252	DT104_34091	6.63848	1.04626	7.09e-05	0.000238038	protein_coding	50S ribosomal protein L30	chromosome I	HF937208.1	3621129	3621308	gene3787	-	NA	rpmD	CCW76107.1	59	50S ribosomal subunit protein L30
1253	DT104_34101	8.44278	1.13179	3.47e-06	1.87e-05	protein_coding	30S ribosomal protein S5	chromosome I	HF937208.1	3621312	3621815	gene3788	-	NA	rpsE	CCW76108.1	167	30S ribosomal subunit protein S5
1254	DT104_34111	7.59858	1.55735	5.32e-07	4.04e-06	protein_coding	50S ribosomal protein L18	chromosome I	HF937208.1	3621830	3622183	gene3789	-	NA	rplR	CCW76109.1	117	50S ribosomal subunit protein L18
1255	DT104_34121	8.75453	1.85409	6.41e-09	1.45e-07	protein_coding	50S ribosomal protein L6	chromosome I	HF937208.1	3622193	3622726	gene3790	-	NA	rplF	CCW76110.1	177	50S ribosomal subunit protein L6
1256	DT104_34131	7.90677	2.24922	6.35e-10	2.97e-08	protein_coding	30S ribosomal protein S8	chromosome I	HF937208.1	3622739	3623131	gene3791	-	NA	rpsH	CCW76111.1	130	30S ribosomal subunit protein S8
1257	DT104_34141	8.61471	2.10492	6.01e-10	2.96e-08	protein_coding	30S ribosomal protein S14	chromosome I	HF937208.1	3623165	3623470	gene3792	-	NA	rpsN	CCW76112.1	101	30S ribosomal subunit protein S14
1258	DT104_34151	8.89466	2.32244	3.8e-09	1.01e-07	protein_coding	50S ribosomal protein L5	chromosome I	HF937208.1	3623485	3624024	gene3793	-	NA	rplE	CCW76113.1	179	50S ribosomal subunit protein L5
1259	DT104_34161	7.92155	2.29481	2.23e-08	3.44e-07	protein_coding	50S ribosomal protein L24	chromosome I	HF937208.1	3624039	3624353	gene3794	-	NA	rplX	CCW76114.1	104	50S ribosomal subunit protein L24
1260	DT104_34171	8.49771	2.34633	1.34e-09	4.72e-08	protein_coding	50S ribosomal protein L14	chromosome I	HF937208.1	3624364	3624735	gene3795	-	NA	rplN	CCW76115.1	123	50S ribosomal subunit protein L14
1261	DT104_34191	7.24107	1.6314	1.35e-05	5.86e-05	protein_coding	50S ribosomal protein L16	chromosome I	HF937208.1	3625344	3625754	gene3798	-	NA	rplP	CCW76117.1	136	50S ribosomal subunit protein L16
1262	DT104_34201	7.96775	2.05312	4.57e-08	5.97e-07	protein_coding	30S ribosomal protein S3	chromosome I	HF937208.1	3625767	3626468	gene3799	-	NA	rpsC	CCW76118.1	233	30S ribosomal subunit protein S3
1263	DT104_34211	7.2155	2.20127	4.91e-08	6.31e-07	protein_coding	50S ribosomal protein L22	chromosome I	HF937208.1	3626486	3626818	gene3800	-	NA		CCW76119.1	82	50s ribosomal protein l22
1264	DT104_34221	6.56292	2.52815	2.51e-08	3.75e-07	protein_coding	30S ribosomal protein S19	chromosome I	HF937208.1	3626833	3627111	gene3801	-	NA	rpsS	CCW76120.1	92	30S ribosomal subunit protein S19
1265	DT104_34231	8.16802	2.58509	9.71e-10	3.81e-08	protein_coding	50S ribosomal protein L2	chromosome I	HF937208.1	3627128	3627949	gene3802	-	NA	rplB	CCW76121.1	273	50S ribosomal subunit protein L2
1266	DT104_34241	6.84572	2.85095	1.01e-09	3.88e-08	protein_coding	50S ribosomal protein L23	chromosome I	HF937208.1	3627967	3628269	gene3803	-	NA	rplW	CCW76122.1	100	50S ribosomal subunit protein L23
1267	DT104_34251	7.39867	2.88735	1.53e-09	5.18e-08	protein_coding	50S ribosomal protein L4	chromosome I	HF937208.1	3628266	3628871	gene3804	-	NA	rplD	CCW76123.1	201	50S ribosomal subunit protein L4
1268	DT104_34261	7.96743	3.24448	2.09e-10	1.59e-08	protein_coding	50S ribosomal protein L3	chromosome I	HF937208.1	3628882	3629511	gene3805	-	NA	rplC	CCW76124.1	209	50S ribosomal subunit protein L3
1269	DT104_34271	7.07522	3.46255	2.35e-11	4.98e-09	protein_coding	30S ribosomal protein S10	chromosome I	HF937208.1	3629544	3629855	gene3806	-	NA	rpsJ	CCW76125.1	103	30S ribosomal subunit protein S10
1270	DT104_34291	7.04455	-1.27994	9.31e-07	6.29e-06	protein_coding	bacterioferritin	chromosome I	HF937208.1	3630699	3631175	gene3809	-	NA	bfr	CCW76127.1	158	bacterioferritin
1271	DT104_34321	10.3886	1.46241	9.84e-07	6.58e-06	protein_coding	elongation factor G	chromosome I	HF937208.1	3632883	3634997	gene3814	-	NA	fusA	CCW76130.1	704	elongation factor G
1272	DT104_34331	7.99313	2.45378	4.29e-10	2.41e-08	protein_coding	30S ribosomal protein S7	chromosome I	HF937208.1	3635094	3635564	gene3815	-	NA	rpsG	CCW76131.1	156	30S ribosomal subunit protein S7
1273	DT104_34341	7.84362	2.66954	2.37e-09	7.29e-08	protein_coding	30S ribosomal protein S12	chromosome I	HF937208.1	3635660	3636034	gene3816	-	NA	rpsL	CCW76132.1	124	30S ribosomal subunit protein S12
1274	DT104_34361	3.59625	1.14012	0.00081547	0.0020322	protein_coding	sulfurtransferase TusC	chromosome I	HF937208.1	3636455	3636811	gene3818	-	NA	yheM	CCW76134.1	118	conserved hypothetical protein
1275	DT104_34371	3.82907	1.25113	0.000110124	0.000346104	protein_coding	sulfurtransferase TusD	chromosome I	HF937208.1	3636811	3637197	gene3819	-	NA	yheN	CCW76135.1	128	conserved hypothetical protein
1276	DT104_34381	5.65086	2.01851	1.41e-07	1.38e-06	protein_coding	hypothetical protein	chromosome I	HF937208.1	3637197	3637919	gene3820	-	NA	yheO	CCW76136.1	240	conserved hypothetical protein
1277	DT104_34391	7.72866	1.08403	5.27e-06	2.65e-05	protein_coding	peptidyl-prolyl cis-trans isomerase	chromosome I	HF937208.1	3638196	3639014	gene3821	-	NA	fkpA	CCW76137.1	272	FKBP-type peptidyl-prolyl isomerase
1278	DT104_34401	4.52417	-1.3178	4.21e-06	2.2e-05	protein_coding	protein SlyX	chromosome I	HF937208.1	3639234	3639452	gene3822	-	NA	slyX	CCW76138.1	72	conserved hypothetical protein
1279	DT104_34421	5.42399	-1.66361	1.81e-07	1.68e-06	protein_coding	hypothetical protein	chromosome I	HF937208.1	3640325	3640525	gene3824	-	NA	yheV	CCW76140.1	66	conserved hypothetical protein
1280	DT104_34431	6.26355	-1.19633	3.39e-07	2.78e-06	protein_coding	glutathione-regulated potassium-efflux system protein KefB	chromosome I	HF937208.1	3640536	3642341	gene3825	-	NA	trkB	CCW76141.1	601	glutathione-regulated potassium-efflux system protein (K(+)/H(+)antiporter)
1281	DT104_34441	4.22598	-3.35455	6.66e-09	1.5e-07	protein_coding	glutathione-regulated potassium-efflux system ancillary protein KefG	chromosome I	HF937208.1	3642341	3642892	gene3826	-	NA	yheR	CCW76142.1	183	putative oxidoreductase
1282	DT104_34521	6.0065	1.4612	8.62e-07	5.93e-06	protein_coding	membrane protein	chromosome I	HF937208.1	3649652	3651739	gene3837	-	NA	yhfK	CCW76150.1	695	conserved membrane protein
1283	DT104_34551	4.55539	-1.41	2.79e-05	0.000108015	protein_coding	adenosine monophosphate-protein transferase	chromosome I	HF937208.1	3653680	3654282	gene3840	-	NA	fic	CCW76153.1	200	cell filamentation protein Fic
1284	DT104_34561	3.18228	-1.39619	0.00136893	0.00322936	protein_coding	DUF2559 domain-containing protein	chromosome I	HF937208.1	3654272	3654439	gene3841	-	NA	yhfG	CCW76154.1	55	conserved hypothetical protein
1285	DT104_34571	4.449	1.12423	0.000165901	0.000493339	protein_coding	peptidylprolyl isomerase A	chromosome I	HF937208.1	3654548	3655120	gene3842	-	NA	ppiA	CCW76155.1	190	peptidyl-prolyl cis-trans isomerase
1286	DT104_34661	5.9562	1.0134	1.2e-05	5.29e-05	protein_coding	phosphoglycolate phosphatase	chromosome I	HF937208.1	3670600	3671358	gene3853	-	NA	gph	CCW76164.1	252	phosphoglycolate phosphatase
1287	DT104_34671	6.2466	1.07412	9.01e-06	4.19e-05	protein_coding	ribulose-phosphate 3-epimerase	chromosome I	HF937208.1	3671351	3672028	gene3854	-	NA	rpe	CCW76165.1	225	ribulose-phosphate 3-epimerase
1288	DT104_34681	6.16768	1.35713	4.07e-07	3.22e-06	protein_coding	DNA adenine methylase	chromosome I	HF937208.1	3672046	3672882	gene3855	-	NA	dam	CCW76166.1	278	DNA adenine methylase
1289	DT104_34701	7.4587	1.34666	3.85e-07	3.08e-06	protein_coding	3-dehydroquinate synthase	chromosome I	HF937208.1	3674438	3675526	gene3857	-	NA	aroB	CCW76168.1	362	3-dehydroquinate synthase
1290	DT104_34711	7.13203	1.45945	5.61e-07	4.23e-06	protein_coding	shikimate kinase	chromosome I	HF937208.1	3675583	3676104	gene3858	-	NA	aroK	CCW76169.1	173	shikimate kinase I
1291	DT104_34721	5.11593	-1.52844	2.85e-06	1.59e-05	protein_coding	DNA transporter HofQ	chromosome I	HF937208.1	3676569	3677807	gene3860	-	NA	hofQ	CCW76170.1	412	type II secretion system protein
1292	DT104_34731	1.7483	-2.43386	0.000116982	0.000365297	protein_coding	DUF2531 domain-containing protein	chromosome I	HF937208.1	3677722	3678123	gene3861	-	NA	yrfA	CCW76171.1	133	conserved hypothetical protein
1293	DT104_34741	2.1857	-1.83985	0.000432926	0.00115273	protein_coding	membrane protein	chromosome I	HF937208.1	3678113	3678586	gene3862	-	NA	yrfB	CCW76172.1	157	putative membrane protein
1294	DT104_34751	2.35779	-2.01661	5.43e-05	0.000189797	protein_coding	pilus assembly protein PilN	chromosome I	HF937208.1	3678570	3679109	gene3863	-	NA	yrfC	CCW76173.1	179	putative membrane protein
1295	DT104_34761	2.86705	-1.7827	0.000872413	0.00215532	protein_coding	DNA utilization protein HofM	chromosome I	HF937208.1	3679109	3679888	gene3864	-	NA	yrfD	CCW76174.1	259	conserved hypothetical protein
1296	DT104_34801	5.54832	-1.50975	3.43e-07	2.79e-06	protein_coding	GMP/IMP nucleotidase	chromosome I	HF937208.1	3685740	3686408	gene3868	-	NA	yrfG	CCW76178.1	222	putative hydrolase
1297	DT104_34831	4.69039	-1.12762	0.000127237	0.000393278	protein_coding	DUF4153 domain-containing protein	chromosome I	HF937208.1	3687833	3689542	gene3871	-	NA	yhgE	CCW76181.1	569	putative membrane protein
1298	DT104_34861	7.33017	-2.02202	6.75e-10	3.05e-08	protein_coding	DNA-binding response regulator	chromosome I	HF937208.1	3692965	3693684	gene3874	-	NA	ompR	CCW76184.1	239	two-component response regulator OmpR
1299	DT104_34891	5.74186	-1.10428	8.98e-06	4.18e-05	protein_coding	ferrous iron transporter A	chromosome I	HF937208.1	3697249	3697476	gene3878	-	NA	feoA	CCW76187.1	75	putative ferrous iron transport protein
1300	DT104_34921	4.60126	-1.00399	0.000145198	0.000439392	protein_coding	ISNCY family transposase	chromosome I	HF937208.1	3700297	3701211	gene3881	-	NA		CCW76190.1	304	conserved hypothetical protein
1301	DT104_34941	4.57617	-3.04367	1.29e-08	2.37e-07	protein_coding	protein GntX	chromosome I	HF937208.1	3702055	3702738	gene3883	-	NA		CCW76192.1	227	putative competence protein
1302	DT104_34951	7.39897	-2.94275	3.74e-10	2.19e-08	protein_coding	Fe-S biogenesis protein NfuA	chromosome I	HF937208.1	3702797	3703372	gene3884	-	NA		CCW76193.1	191	conserved hypothetical protein
1303	DT104_35001	4.80651	-1.27706	5.84e-05	0.000201939	protein_coding	type II toxin-antitoxin system mRNA interferase toxin%2C RelE/StbE family	chromosome I	HF937208.1	3713052	3713327	gene3889	-	NA		CCW76198.1	91	conserved hypothetical protein
1304	DT104_35011	5.81986	-1.64973	2.46e-07	2.15e-06	protein_coding	type II toxin-antitoxin system RelB/DinJ family antitoxin	chromosome I	HF937208.1	3713330	3713590	gene3890	-	NA		CCW76199.1	86	conserved hypothetical protein (homologue of DnaJ: DNA damage inducible protein)
1305	DT104_35081	4.46781	-1.31852	0.000216424	0.000624933	protein_coding	thiosulfate sulfurtransferase	chromosome I	HF937208.1	3721365	3721691	gene3897	-	NA	glpE	CCW76206.1	108	conserved hypothetical protein
1306	DT104_35091	10.6359	-1.41962	1.43e-06	8.98e-06	protein_coding	glycerol-3-phosphate dehydrogenase	chromosome I	HF937208.1	3721890	3723398	gene3898	-	NA	glpD	CCW76207.1	502	aerobic glycerol-3-phosphate dehydrogenase
1307	DT104_35121	3.7949	-1.20889	5.03e-05	0.000177815	protein_coding	glycerol dehydrogenase	chromosome I	HF937208.1	3725653	3726762	gene3901	-	NA		CCW76210.1	369	putative glycerol dehydrogenase
1308	DT104_35161	6.80434	-1.70482	3.08e-08	4.39e-07	protein_coding	IclR family transcriptional regulator	chromosome I	HF937208.1	3731139	3731894	gene3905	-	NA		CCW76214.1	251	putative IclR-family transcriptional regulator
1309	DT104_35171	9.40806	-1.36205	6e-07	4.47e-06	protein_coding	glycogen phosphorylase	chromosome I	HF937208.1	3732072	3734519	gene3906	-	NA	glgP	CCW76215.1	815	glycogen phosphorylase
1310	DT104_35181	8.77147	-1.7015	3.67e-08	5.03e-07	protein_coding	glycogen synthase	chromosome I	HF937208.1	3734539	3735972	gene3907	-	NA	glgA	CCW76216.1	477	glycogen synthase
1311	DT104_35191	9.18066	-2.13547	3.61e-09	9.8e-08	protein_coding	glucose-1-phosphate adenylyltransferase	chromosome I	HF937208.1	3735972	3737267	gene3908	-	NA	glgC	CCW76217.1	431	glucose-1-phosphate adenylyltransferase
1312	DT104_35201	8.14247	-1.48695	1.62e-08	2.72e-07	protein_coding	glycogen debranching enzyme	chromosome I	HF937208.1	3737282	3739258	gene3909	-	NA	glgX	CCW76218.1	658	glycogen operon protein
1313	DT104_35221	8.51825	1.31049	8.26e-08	9.17e-07	protein_coding	aspartate-semialdehyde dehydrogenase	chromosome I	HF937208.1	3741788	3742894	gene3911	-	NA	asd	CCW76220.1	368	aspartate-semialdehyde dehydrogenase
1314	DT104_35301	6.61446	2.06407	1.63e-07	1.53e-06	protein_coding	ribokinase RbsK	chromosome I	HF937208.1	3749531	3750745	gene3919	-	NA		CCW76228.1	404	putative kinase/trancriptional regulatory protein
1315	DT104_35311	7.00129	2.92951	5.43e-10	2.81e-08	protein_coding	hypothetical protein	chromosome I	HF937208.1	3750761	3751522	gene3920	-	NA		CCW76229.1	253	conserved hypothetical protein
1316	DT104_35321	5.78482	2.71831	2.86e-08	4.11e-07	protein_coding	membrane protein	chromosome I	HF937208.1	3751576	3752547	gene3921	-	NA		CCW76230.1	323	putative membrane protein
1317	DT104_35331	6.62369	2.65487	4.03e-08	5.42e-07	protein_coding	phosphotriesterase	chromosome I	HF937208.1	3752544	3753578	gene3922	-	NA		CCW76231.1	344	puative phophotriesterase
1318	DT104_35351	8.33421	-3.23768	3.63e-09	9.8e-08	protein_coding	outer membrane protein	chromosome I	HF937208.1	3755491	3755907	gene3924	-	NA		CCW76233.1	138	hypothetical protein DT104_35351
1319	DT104_35381	3.35501	-1.02161	0.0103001	0.0189838	protein_coding	sn-glycerol 3-phosphate ABC transporter permease	chromosome I	HF937208.1	3757729	3758574	gene3927	-	NA	ugpE	CCW76236.1	281	sn-Glycerol-3-phosphate transport system permease protein
1320	DT104_35391	3.08987	-2.27147	3.45e-06	1.87e-05	protein_coding	sn-glycerol 3-phosphate ABC transporter permease	chromosome I	HF937208.1	3758571	3759458	gene3928	-	NA	ugpA	CCW76237.1	295	glycerol-3-phosphate transport system permease protein
1321	DT104_35401	6.6114	-3.63178	2.49e-10	1.73e-08	protein_coding	sn-glycerol-3-phosphate-binding periplasmic protein UgpB	chromosome I	HF937208.1	3759522	3760838	gene3929	-	NA	ugpB	CCW76238.1	438	glycerol-3-phosphate-binding periplasmic protein
1322	DT104_35411	3.61932	-2.68086	1.41e-07	1.38e-06	protein_coding	type II toxin-antitoxin system death-on-curing family toxin	chromosome I	HF937208.1	3761097	3761465	gene3930	-	NA	kil	CCW76239.1	122	death on curing protein
1323	DT104_35421	2.29964	-2.67895	1.78e-05	7.37e-05	protein_coding	type II toxin-antitoxin system prevent-host-death family antitoxin	chromosome I	HF937208.1	3761462	3761689	gene3931	-	NA	phd	CCW76240.1	75	prevent host death protein
1324	DT104_35451	3.39625	1.65722	0.000205285	0.000595877	protein_coding	high-affinity branched-chain amino acid ABC transporter permease LivM	chromosome I	HF937208.1	3763294	3764571	gene3934	-	NA	livM	CCW76243.1	425	high-affinity branched-chain amino acid transport system permease protein
1325	DT104_35461	3.55315	1.1565	0.000524138	0.00136641	protein_coding	branched-chain amino acid ABC transporter permease	chromosome I	HF937208.1	3764568	3765494	gene3935	-	NA	livH	CCW76244.1	308	high-affinity branched-chain amino acid transport system permease protein
1326	DT104_35471	4.90034	1.16424	3.56e-05	0.000131256	protein_coding	branched chain amino acid ABC transporter substrate-binding protein	chromosome I	HF937208.1	3765554	3766663	gene3936	-	NA	livK	CCW76245.1	369	leucine-specific binding protein
1327	DT104_35511	9.41113	-1.22342	1.79e-07	1.66e-06	protein_coding	RNA polymerase sigma factor RpoH	chromosome I	HF937208.1	3769088	3769942	gene3940	-	NA	rpoH	CCW76249.1	284	RNA polymerase sigma-32 factor
1328	DT104_35591	5.44906	1.10625	1.83e-05	7.53e-05	protein_coding	zinc/cadmium/mercury/lead-transporting ATPase	chromosome I	HF937208.1	3775605	3777803	gene3948	-	NA		CCW76257.1	732	heavy metal-transporting ATPase
1329	DT104_35671	3.52021	1.00536	0.00204794	0.00454869	protein_coding	nickel-responsive transcriptional regulator NikR	chromosome I	HF937208.1	3784504	3784905	gene3956	-	NA	nikR	CCW76265.1	133	nickel responsive regulator
1330	DT104_35701	7.80594	-1.67108	1.4e-08	2.49e-07	protein_coding	membrane protein	chromosome I	HF937208.1	3788857	3789924	gene3959	-	NA		CCW76268.1	355	putative HlyD family secretion protein
1331	DT104_35731	7.38472	-2.6562	6.43e-10	2.98e-08	protein_coding	universal stress protein B	chromosome I	HF937208.1	3793293	3793628	gene3962	-	NA	uspB	CCW76271.1	111	universal stress protein B
1332	DT104_35741	12.1932	-1.61777	2.38e-07	2.09e-06	protein_coding	universal stress protein A	chromosome I	HF937208.1	3794016	3794450	gene3963	-	NA	uspA	CCW76272.1	144	universal stress protein A
1333	DT104_35781	5.08352	-1.59366	1.44e-06	9.01e-06	protein_coding	phosphatase PAP2 family protein	chromosome I	HF937208.1	3799328	3800599	gene3967	-	NA		CCW76276.1	423	putative phosphatase
1334	DT104_35821	2.90215	-2.69322	6.39e-07	4.69e-06	protein_coding	C4-dicarboxylate ABC transporter	chromosome I	HF937208.1	3804258	3805577	gene3971	-	NA		CCW76280.1	439	anaerobic C4 dicarboxylate membrane transport protein
1335	DT104_35831	4.04819	-2.95389	9.12e-08	9.83e-07	protein_coding	fructoselysine 6-kinase	chromosome I	HF937208.1	3805631	3806476	gene3972	-	NA		CCW76281.1	281	putative carbohydrate kinase
1336	DT104_35841	5.58408	-3.76127	4.44e-11	7.56e-09	protein_coding	phosphosugar isomerase	chromosome I	HF937208.1	3806540	3807517	gene3973	-	NA		CCW76282.1	325	putative phosphosugar-binding protein
1337	DT104_35861	5.89941	-1.18327	3.76e-06	1.99e-05	protein_coding	trehalase	chromosome I	HF937208.1	3808738	3810387	gene3975	-	NA	treF	CCW76284.1	549	cytoplasmic trehalase
1338	DT104_35971	8.82407	-3.24677	3.12e-11	5.78e-09	protein_coding	C4-dicarboxylate ABC transporter	chromosome I	HF937208.1	3823434	3824720	gene3986	-	NA	dctA	CCW76295.1	428	C4-dicarboxylate transport protein
1339	DT104_36101	0.119714	2.33404	0.00730246	0.0139343	protein_coding	PLP-dependent transferase	chromosome I	HF937208.1	3842548	3842688	gene4002	-	NA		CCW76308.1	46	uncharacterized protein DT104_36101
1340	DT104_36111	1.96323	2.33734	0.000290283	0.000810659	protein_coding	transporter	chromosome I	HF937208.1	3842806	3844104	gene4003	-	NA	yhjV	CCW76309.1	432	putative amino acid permease
1341	DT104_36121	5.34293	1.35408	9.17e-06	4.25e-05	protein_coding	dipeptide ABC transporter ATP-binding protein	chromosome I	HF937208.1	3844205	3845218	gene4004	-	NA	dppF	CCW76310.1	337	dipeptide transport ATP-binding protein DppF
1342	DT104_36131	5.9438	1.60014	1.69e-06	1.02e-05	protein_coding	dipeptide ABC transporter ATP-binding protein	chromosome I	HF937208.1	3845215	3846198	gene4005	-	NA	dppD	CCW76311.1	327	dipeptide transport ATP-binding protein DppD
1343	DT104_36141	4.76889	2.25325	6.48e-07	4.74e-06	protein_coding	dipeptide ABC transporter permease DppC	chromosome I	HF937208.1	3846209	3847111	gene4006	-	NA	dppC	CCW76312.1	300	dipeptide transport system permease protein DppC
1344	DT104_36151	5.30361	1.58505	7.25e-06	3.46e-05	protein_coding	dipeptide ABC transporter permease DppB	chromosome I	HF937208.1	3847121	3848140	gene4007	-	NA	dppB	CCW76313.1	339	dipeptide transport system permease protein DppB
1345	DT104_36261	4.85199	-1.49052	1.24e-06	7.9e-06	protein_coding	autotransporter domain-containing protein	chromosome I	HF937208.1	3862366	3863070	gene4021	-	NA		CCW76324.1	234	putative lipoprotein
1346	DT104_36331	6.32597	-3.13832	4.32e-07	3.39e-06	protein_coding	transcriptional regulator	chromosome I	HF937208.1	3869735	3870025	gene4028	-	NA		CCW76331.1	96	putative HTH-type transcriptional regulator
1347	DT104_36341	11.386	2.44644	1.58e-05	6.65e-05	protein_coding	cold-shock protein	chromosome I	HF937208.1	3870314	3870526	gene4029	-	NA	cspA	CCW76332.1	70	cold shock protein
1348	DT104_36391	7.58391	1.6628	1.34e-08	2.43e-07	protein_coding	glycine--tRNA ligase subunit beta	chromosome I	HF937208.1	3873645	3875714	gene4035	-	NA	glyS	CCW76337.1	689	glycine-tRNA synthetase, beta subunit
1349	DT104_36401	6.35921	2.30959	4.34e-09	1.11e-07	protein_coding	glycine--tRNA ligase subunit alpha	chromosome I	HF937208.1	3875724	3876635	gene4036	-	NA	glyQ	CCW76338.1	303	glycine-tRNA synthetase, alpha subunit
1350	DT104_36411	2.1592	-1.73587	0.000294661	0.000821939	protein_coding	lipoprotein	chromosome I	HF937208.1	3876774	3877076	gene4037	-	NA		CCW76339.1	100	putative lipoprotein
1351	DT104_36431	5.52139	1.04619	3.75e-05	0.000137332	protein_coding	xylulokinase	chromosome I	HF937208.1	3878788	3880242	gene4041	-	NA	xylB	CCW76341.1	484	xylulose kinase
1352	DT104_36441	6.18401	1.66081	1.95e-06	1.16e-05	protein_coding	xylose isomerase	chromosome I	HF937208.1	3880342	3881664	gene4042	-	NA	xylA	CCW76342.1	440	D-xylose isomerase
1353	DT104_36481	3.99762	1.62487	0.000119669	0.000372729	protein_coding	valine--pyruvate transaminase	chromosome I	HF937208.1	3886607	3887857	gene4047	-	NA	avtA	CCW76346.1	416	valine--pyruvate aminotransferase
1354	DT104_36601	1.88769	-1.38242	0.00232925	0.00508295	protein_coding	L-ribulose-5-phosphate 4-epimerase	chromosome I	HF937208.1	3897840	3898535	gene4059	-	NA	sgbE	CCW76358.1	231	putative sugar isomerase
1355	DT104_36631	6.48633	-1.31228	6.95e-07	4.98e-06	protein_coding	aldehyde dehydrogenase	chromosome I	HF937208.1	3901848	3903386	gene4062	-	NA	aldB	CCW76361.1	512	aldehyde dehydrogenase B
1356	DT104_36641	3.80057	-1.06796	0.00251393	0.00545902	protein_coding	ROK family protein	chromosome I	HF937208.1	3903555	3904436	gene4063	-	NA		CCW76362.1	293	putative sugar kinase
1357	DT104_36661	7.53331	-1.12702	5.57e-07	4.2e-06	protein_coding	L-selenocysteinyl-tRNA(Sec) synthase	chromosome I	HF937208.1	3906568	3907959	gene4065	-	NA	selA	CCW76364.1	463	L-seryl-tRNA(Ser) selenium transferase
1358	DT104_36671	5.97031	-1.38511	1.5e-06	9.33e-06	protein_coding	glutathione S-transferase	chromosome I	HF937208.1	3908058	3908666	gene4066	-	NA		CCW76365.1	202	putative glutathione transferase
1359	DT104_36711	6.58291	-4.87974	1.42e-09	4.92e-08	protein_coding	hypothetical protein	chromosome I	HF937208.1	3913024	3913233	gene4071	-	NA		CCW76369.1	69	hypothetical protein DT104_36711
1360	DT104_36721	5.96432	-1.48188	5.62e-08	6.94e-07	protein_coding	hypothetical protein	chromosome I	HF937208.1	3913524	3913886	gene4072	-	NA	yibL	CCW76370.1	120	conserved hypothetical protein
1361	DT104_36741	4.38911	-1.48215	1.4e-05	6.06e-05	protein_coding	membrane protein	chromosome I	HF937208.1	3915103	3919488	gene4074	-	NA		CCW76372.1	1461	putative inner membrane protein
1362	DT104_36781	3.09949	1.14733	0.00181948	0.00410121	protein_coding	tRNA (uridine(34)/cytosine(34)/5-carboxymethylaminomethyluridine(34)-2'-O)-methyltransferase TrmL	chromosome I	HF937208.1	3923466	3923939	gene4078	-	NA	yibK	CCW76376.1	157	putative RNA-methyltransferase
1363	DT104_36801	3.35605	-1.27255	0.000360798	0.000981216	protein_coding	L-talarate/galactarate dehydratase	chromosome I	HF937208.1	3925330	3926526	gene4081	-	NA		CCW76378.1	398	putative racemase
1364	DT104_36871	8.3969	1.50841	1.96e-08	3.12e-07	protein_coding	2%2C3-bisphosphoglycerate-independent phosphoglycerate mutase	chromosome I	HF937208.1	3931439	3932983	gene4088	-	NA		CCW76385.1	514	2,3-bisphosphoglycerate-independent phosphoglycerate mutase
1365	DT104_36901	2.00937	1.41282	0.00245266	0.00533788	protein_coding	glycosyltransferase	chromosome I	HF937208.1	3935229	3936263	gene4091	-	NA		CCW76388.1	344	putative glycosyltransferase
1366	DT104_36931	6.62986	1.38589	1.91e-05	7.83e-05	protein_coding	2-amino-3-ketobutyrate CoA ligase	chromosome I	HF937208.1	3937792	3938988	gene4093	-	NA	kbl	CCW76391.1	398	2-amino-3-ketobutyrate coenzyme A ligase
1367	DT104_36971	4.29809	3.00035	5.04e-08	6.4e-07	protein_coding	O-antigen ligase WaaL	chromosome I	HF937208.1	3942165	3943379	gene4097	-	NA	waaL	CCW76395.1	404	O-antigen ligase
1368	DT104_36991	3.2683	1.52596	0.00119202	0.00285217	protein_coding	3-deoxy-D-manno-oct-2-ulosonate III transferase WaaZ	chromosome I	HF937208.1	3944682	3945491	gene4099	-	NA	waaZ	CCW76397.1	269	lipopolysaccharide core biosynthesis protein RfaZ
1369	DT104_37001	3.20745	2.1206	8.53e-05	0.000279325	protein_coding	LPS core heptose(II) kinase RfaY	chromosome I	HF937208.1	3945641	3946339	gene4100	-	NA		CCW76398.1	184	lipopolysaccharide core heptose(ii) kinase rfay
1370	DT104_37061	5.5881	1.34896	2.1e-06	1.24e-05	protein_coding	glycosyltransferase family 1 protein	chromosome I	HF937208.1	3950613	3951737	gene4106	-	NA	waaG	CCW76404.1	374	lipopolysaccharide core biosynthesis protein
1371	DT104_37101	4.37247	-1.66711	2.06e-06	1.21e-05	protein_coding	formamidopyrimidine-DNA glycosylase	chromosome I	HF937208.1	3955006	3955815	gene4110	-	NA	mutM	CCW76408.1	269	formamidopyrimidine-DNA glycosylase
1372	DT104_37111	6.21538	1.76923	5.66e-07	4.25e-06	protein_coding	50S ribosomal protein L33	chromosome I	HF937208.1	3955913	3956080	gene4111	-	NA	rpmG	CCW76409.1	55	50S ribosomal subunit protein L33
1373	DT104_37121	7.49908	2.39032	1.71e-09	5.59e-08	protein_coding	50S ribosomal protein L28	chromosome I	HF937208.1	3956101	3956337	gene4112	-	NA	rpmB	CCW76410.1	78	50S ribosomal subunit protein L28
1374	DT104_37141	5.7541	1.13686	1.44e-05	6.17e-05	protein_coding	bifunctional phosphopantothenoylcysteine decarboxylase/phosphopantothenate--cysteine ligase CoaBC	chromosome I	HF937208.1	3957393	3958616	gene4114	-	NA	dfp	CCW76412.1	407	conserved hypothetical protein
1375	DT104_37181	2.52916	2.83912	3.63e-05	0.000133652	protein_coding	ribonuclease PH	chromosome I	HF937208.1	3960554	3961270	gene4118	-	NA	rph	CCW76416.1	238	RNase PH
1376	DT104_37211	2.74422	-2.45529	4.42e-06	2.3e-05	protein_coding	HARLDQ motif MBL-fold protein	chromosome I	HF937208.1	3963285	3964166	gene4122	-	NA		CCW76419.1	293	putative beta-lactamase
1377	DT104_37221	4.2986	1.8584	5.28e-06	2.66e-05	protein_coding	trimeric intracellular cation channel family protein	chromosome I	HF937208.1	3964417	3965034	gene4124	-	NA		CCW76420.1	205	putative membrane protein
1378	DT104_37261	7.68759	1.35447	1.29e-07	1.29e-06	protein_coding	bifunctional GTP diphosphokinase/guanosine-3'%2C5'-bis(diphosphate) 3'-diphosphatase	chromosome I	HF937208.1	3967945	3970056	gene4128	-	NA	spoT	CCW76424.1	703	guanosine-3\\',5\\'-bis(diphosphate) 3\\'-pyrophosphohydrolase; CG Site No. 156
1379	DT104_37341	2.30609	2.45543	0.000216711	0.000625312	protein_coding	glycoside-pentoside-hexuronide family transporter	chromosome I	HF937208.1	3980781	3982163	gene4136	-	NA	yicJ	CCW76432.1	460	sodium:galactoside family symporter
1380	DT104_37351	1.67625	-1.95631	0.00756007	0.0143526	protein_coding	hypothetical protein	chromosome I	HF937208.1	3982862	3983206	gene4138	-	NA		CCW76433.1	114	hypothetical protein DT104_37351
1381	DT104_37361	6.83301	-1.06144	9.46e-07	6.38e-06	protein_coding	ATP-binding protein	chromosome I	HF937208.1	3983884	3985074	gene4140	-	NA		CCW76434.1	396	atp-binding protein
1382	DT104_37371	5.0007	-1.83296	5.48e-08	6.81e-07	protein_coding	methyltransferase	chromosome I	HF937208.1	3985071	3985421	gene4141	-	NA	sugR	CCW76435.1	116	putative atp binding protein sugr
1383	DT104_37381	6.66862	-1.05986	3.38e-06	1.84e-05	protein_coding	2-hydroxyacid dehydrogenase	chromosome I	HF937208.1	3985608	3986645	gene4142	-	NA	rhuM	CCW76436.1	345	putative DNA-binding protein
1384	DT104_37391	1.1601	-1.36784	0.00935024	0.0174113	protein_coding	transposase	chromosome I	HF937208.1	3986757	3986930	gene4143	-	NA		CCW76437.1	57	isxac3 transposase
1385	DT104_37451	4.75566	-3.23397	1.61e-07	1.51e-06	protein_coding	hydrolase	chromosome I	HF937208.1	3993714	3994394	gene4149	-	NA	slsA	CCW76443.1	226	putative hydrolase
1386	DT104_37461	7.06142	-1.31155	9.6e-08	1.01e-06	protein_coding	membrane protein	chromosome I	HF937208.1	3994623	3995102	gene4150	-	NA	cigR	CCW76444.1	159	putative inner membrane protein
1387	DT104_37511	4.0916	-2.89675	1.32e-06	8.37e-06	protein_coding	2-dehydro-3-deoxy-phosphogluconate aldolase	chromosome I	HF937208.1	4001689	4002432	gene4155	-	NA		CCW76449.1	247	conserved hypothetical protein
1388	DT104_37521	4.90635	-2.79177	1.71e-09	5.59e-08	protein_coding	D-glucosaminate-6-phosphate ammonia lyase	chromosome I	HF937208.1	4002419	4003528	gene4156	-	NA		CCW76450.1	369	putative transferase
1389	DT104_37531	4.77524	-3.42455	2.42e-09	7.35e-08	protein_coding	PTS fructose transporter subunit IID	chromosome I	HF937208.1	4003532	4004389	gene4157	-	NA		CCW76451.1	286	putative PTS system protein
1390	DT104_37541	4.03483	-2.74574	1.22e-07	1.23e-06	protein_coding	PTS sugar transporter subunit IIC	chromosome I	HF937208.1	4004389	4005138	gene4158	-	NA		CCW76452.1	249	putative PTS system protein
1391	DT104_37551	4.22877	-3.48939	1.61e-08	2.72e-07	protein_coding	PTS system mannose/fructose/N-acetylgalactosamine-transporter subunit IIB	chromosome I	HF937208.1	4005284	4005769	gene4159	-	NA		CCW76453.1	161	putative PTS system protein
1392	DT104_37561	4.26618	-4.10018	7.89e-10	3.36e-08	protein_coding	PTS fructose transporter subunit IIA	chromosome I	HF937208.1	4005780	4006205	gene4160	-	NA		CCW76454.1	141	putative PTS system protein
1393	DT104_37581	4.17305	-2.44573	8.75e-07	5.99e-06	protein_coding	hypothetical protein	chromosome I	HF937208.1	4009419	4009712	gene4163	-	NA		CCW76456.1	97	putative secreted protein
1394	DT104_37601	2.4019	2.02013	0.0004567	0.00121073	protein_coding	purine ribonucleoside efflux pump NepI	chromosome I	HF937208.1	4011260	4012453	gene4165	-	NA		CCW76458.1	397	putative inner membrane transport protein
1395	DT104_37611	4.43983	-3.30785	2.27e-08	3.48e-07	protein_coding	type II toxin-antitoxin system RelE/ParE family toxin	chromosome I	HF937208.1	4012669	4013028	gene4166	-	NA		CCW76459.1	119	conserved hypothetical protein
1396	DT104_37621	4.45164	-3.26523	2.38e-09	7.29e-08	protein_coding	transcriptional regulator	chromosome I	HF937208.1	4013012	4013335	gene4167	-	NA		CCW76460.1	107	putative DNA-binding protein
1397	DT104_37631	0.872243	-2.08332	0.00349893	0.00727621	protein_coding	HPr family phosphocarrier protein	chromosome I	HF937208.1	4013426	4013695	gene4168	-	NA		CCW76461.1	89	phosphotransferase system hpr enzyme in cluster with fructose-bisphosphate aldolase
1398	DT104_37641	2.36449	-1.01281	0.0197302	0.033981	protein_coding	ketose-bisphosphate aldolase	chromosome I	HF937208.1	4013705	4014565	gene4169	-	NA	gatY	CCW76462.1	286	fructose-1,6-bisphosphate aldolase
1399	DT104_37651	5.07418	-1.40006	3.31e-06	1.81e-05	protein_coding	carbohydrate kinase	chromosome I	HF937208.1	4014628	4016112	gene4170	-	NA		CCW76463.1	494	carbohydrate kinase in cluster with fructose-bisphosphate aldolase
1400	DT104_37661	6.32269	-2.16056	3.88e-09	1.02e-07	protein_coding	PTS galactitol transporter subunit IIC	chromosome I	HF937208.1	4016105	4017463	gene4171	-	NA		CCW76464.1	452	pts system, galactitol-specific iic component
1401	DT104_37671	5.69174	-2.46956	1.34e-07	1.33e-06	protein_coding	PTS sugar transporter subunit IIB	chromosome I	HF937208.1	4017539	4017826	gene4172	-	NA		CCW76465.1	95	pts system transporter subunit iib
1402	DT104_37681	6.87539	-2.89217	1.01e-09	3.88e-08	protein_coding	PTS sugar transporter subunit IIA	chromosome I	HF937208.1	4017823	4018296	gene4173	-	NA		CCW76466.1	157	putative phosphoenolpyruvate-dependent sugar phosphotransferase system, eiia 2
1403	DT104_37691	8.23197	-3.69122	1.3e-10	1.29e-08	protein_coding	GntR family transcriptional regulator	chromosome I	HF937208.1	4018314	4019057	gene4174	-	NA		CCW76467.1	247	gntr family transcriptional regulator
1404	DT104_37711	4.18724	2.45213	1.74e-05	7.24e-05	protein_coding	hexose phosphate transporter	chromosome I	HF937208.1	4020055	4021446	gene4176	-	NA	uhpT	CCW76469.1	463	hexosephosphate transport protein
1405	DT104_37731	1.44614	1.34219	0.0209911	0.0359362	protein_coding	sensor protein UhpB	chromosome I	HF937208.1	4022927	4024429	gene4178	-	NA	uhpB	CCW76471.1	500	two-component system sensor histidine kinase
1406	DT104_37771	6.38016	-2.13284	4.92e-08	6.31e-07	protein_coding	ribokinase	chromosome I	HF937208.1	4027466	4028386	gene4182	-	NA		CCW76475.1	306	putative carbohydrate kinase
1407	DT104_37781	5.07227	-1.74214	2.27e-07	2.01e-06	protein_coding	DeoR family transcriptional regulator	chromosome I	HF937208.1	4028711	4029496	gene4183	-	NA		CCW76476.1	261	putative DeoR-family transcriptional regulator
1408	DT104_37931	7.61175	-5.81228	3e-09	8.51e-08	protein_coding	heat-shock protein IbpB	chromosome I	HF937208.1	4043253	4043681	gene4198	-	NA	hslS	CCW76492.1	142	heat shock protein B
1409	DT104_37941	8.31526	-6.134	5.74e-11	8.63e-09	protein_coding	heat-shock protein IbpA	chromosome I	HF937208.1	4043791	4044204	gene4199	-	NA	hslT	CCW76493.1	137	heat shock protein A
1410	DT104_37951	5.7775	-1.30388	1.54e-06	9.46e-06	protein_coding	YceK/YidQ family lipoprotein	chromosome I	HF937208.1	4044511	4044846	gene4200	-	NA		CCW76494.1	111	putative lipoprotein
1411	DT104_38091	6.90364	-2.74047	4.51e-11	7.56e-09	protein_coding	two-component system response regulator TorR	chromosome I	HF937208.1	4058542	4059234	gene4214	-	NA	torR	CCW76507.1	230	torCAD operon transcriptional regulatory protein
1412	DT104_38101	5.48493	1.12618	0.000120289	0.000373702	protein_coding	TMAO reductase system protein TorT	chromosome I	HF937208.1	4059207	4060247	gene4215	-	NA	torT	CCW76508.1	346	Solute binding receptor protein
1413	DT104_38141	2.45896	-1.17754	0.00409871	0.00835552	protein_coding	2-dehydro-3-deoxy-6-phosphogalactonate aldolase	chromosome I	HF937208.1	4065655	4066272	gene4219	-	NA		CCW76512.1	205	2-dehydro-3-deoxy-6-phosphogalactonate aldolase
1414	DT104_38191	4.27064	-1.00319	0.00204472	0.00454361	protein_coding	mandelate racemase/muconate lactonizing enzyme family protein	chromosome I	HF937208.1	4070508	4071701	gene4224	-	NA		CCW76517.1	397	possible racemase
1415	DT104_38201	7.61463	-2.93896	3.5e-10	2.14e-08	protein_coding	LysR family transcriptional regulator	chromosome I	HF937208.1	4071816	4072712	gene4225	-	NA		CCW76518.1	298	putative LysR-family transcriptioanl regulator
1416	DT104_38211	8.55041	1.04097	1.81e-05	7.48e-05	protein_coding	DNA gyrase subunit B	chromosome I	HF937208.1	4072731	4075145	gene4226	-	NA	gyrB	CCW76519.1	804	DNA gyrase subunit B
1417	DT104_38251	5.96956	2.28206	3.05e-08	4.36e-07	protein_coding	50S ribosomal protein L34	chromosome I	HF937208.1	4079561	4079701	gene4230	-	NA	rpmH	CCW76523.1	46	50s ribosomal protein l34
1418	DT104_38261	5.06068	3.34984	1.25e-08	2.34e-07	protein_coding	ribonuclease P protein component	chromosome I	HF937208.1	4079718	4080077	gene4231	-	NA	rnpA	CCW76524.1	119	RNase P, protein component
1419	DT104_38271	3.69445	2.97658	5.33e-07	4.04e-06	protein_coding	membrane protein insertion efficiency factor YidD	chromosome I	HF937208.1	4080041	4080298	gene4232	-	NA		CCW76525.1	85	conserved hypothetical protein
1420	DT104_38281	7.15102	2.99262	6.19e-10	2.96e-08	protein_coding	membrane protein insertase YidC	chromosome I	HF937208.1	4080301	4081947	gene4233	-	NA	yidC	CCW76526.1	548	putative membrane protein
1421	DT104_38301	6.00688	-1.62218	1.38e-07	1.36e-06	protein_coding	site-specific integrase	chromosome I	HF937208.1	4083657	4084874	gene4235	-	NA		CCW76528.1	405	intergrase
1422	DT104_38321	2.22656	1.5598	0.00170107	0.00389204	protein_coding	replication protein	chromosome I	HF937208.1	4085597	4086550	gene4237	-	NA	rep	CCW76530.1	317	replication protein
1423	DT104_38351	1.5235	1.80253	0.00327219	0.0068575	protein_coding	hypothetical protein	chromosome I	HF937208.1	4089771	4090304	gene4240	-	NA		CCW76533.1	177	putative regulator protein
1424	DT104_38361	2.27745	1.16934	0.00524546	0.0104394	protein_coding	hypothetical protein	chromosome I	HF937208.1	4090307	4090918	gene4241	-	NA		CCW76534.1	203	hypothetical protein DT104_38361
1425	DT104_38391	4.59195	-1.68803	3.23e-05	0.000121838	protein_coding	hypothetical protein	chromosome I	HF937208.1	4091624	4091878	gene4244	-	NA		CCW76537.1	84	putative uncharacterized protein
1426	DT104_38411	0.378314	2.32459	0.00317727	0.00667871	protein_coding	conjugal transfer protein TraH	chromosome I	HF937208.1	4095286	4096710	gene4246	-	NA		CCW76539.1	474	putative pilus assembly protein
1427	DT104_38441	2.9269	-2.03234	2.76e-05	0.000106917	protein_coding	hypothetical protein	chromosome I	HF937208.1	4098618	4098887	gene4249	-	NA		CCW76542.1	89	putative uncharacterized protein s015
1428	DT104_38471	2.96501	-1.5813	5.68e-05	0.000197179	protein_coding	hypothetical protein	chromosome I	HF937208.1	4100036	4100908	gene4251	-	NA		CCW76545.1	321	integrase
1429	DT104_38501	5.65644	1.91674	1.06e-07	1.1e-06	protein_coding	ATP-dependent helicase	chromosome I	HF937208.1	4101977	4103638	gene4252	-	NA		CCW76548.1	546	putative helicase
1430	DT104_38511	6.39786	2.5308	5.21e-09	1.27e-07	protein_coding	ATP-dependent endonuclease	chromosome I	HF937208.1	4103635	4105560	gene4253	-	NA		CCW76549.1	641	putative exonuclease
1431	DT104_38521	7.09955	1.72887	6.57e-07	4.77e-06	protein_coding	hypothetical protein	chromosome I	HF937208.1	4105638	4108181	gene4254	-	NA		CCW76550.1	847	putative subtilisin proteinase-like protein
1432	DT104_38621	6.8794	1.03145	2.95e-05	0.000113286	protein_coding	LysR family transcriptional regulator	chromosome I	HF937208.1	4117118	4117909	gene4266	-	NA		CCW76560.1	263	putative lysr-type transcriptional regulator
1433	DT104_38731	2.40632	3.30255	0.00161421	0.00372536	protein_coding	membrane protein	chromosome I	HF937208.1	4127686	4128648	gene4281	-	NA		CCW76571.1	320	hypothetical protein DT104_38731
1434	DT104_38741	1.9063	3.26461	0.0133277	0.0239465	protein_coding	RNA-directed DNA polymerase	chromosome I	HF937208.1	4128714	4129583	gene4282	-	NA		CCW76572.1	289	reverse transcriptase
1435	DT104_38851	4.71664	-1.91028	1.59e-07	1.51e-06	protein_coding	phosphate ABC transporter substrate-binding protein PstS	chromosome I	HF937208.1	4139893	4140933	gene4294	-	NA	pstS	CCW76583.1	346	periplasmic phosphate-binding protein
1436	DT104_38861	3.81476	-1.45785	2.35e-05	9.31e-05	protein_coding	PTS fructose transporter subunit IIBC	chromosome I	HF937208.1	4141100	4142473	gene4295	-	NA		CCW76584.1	457	probable PTS system permease
1437	DT104_38961	6.9535	1.60136	6.33e-07	4.65e-06	protein_coding	ATP synthase subunit delta	chromosome I	HF937208.1	4154296	4154829	gene4306	-	NA	atpH	CCW76594.1	177	ATP synthase delta subunit
1438	DT104_38971	6.89723	1.60923	1.05e-06	6.94e-06	protein_coding	ATP synthase subunit B	chromosome I	HF937208.1	4154844	4155314	gene4307	-	NA	atpF	CCW76595.1	156	ATP synthase subunit B
1439	DT104_38981	6.83073	1.82351	5.46e-09	1.31e-07	protein_coding	ATP synthase subunit A	chromosome I	HF937208.1	4155660	4156475	gene4309	-	NA	atpB	CCW76596.1	271	ATP synthase A chain
1440	DT104_38991	5.27581	1.2198	9.55e-06	4.41e-05	protein_coding	F0F1 ATP synthase subunit I	chromosome I	HF937208.1	4156484	4156864	gene4310	-	NA	atpI	CCW76597.1	126	ATP synthase protein I
1441	DT104_39001	4.07976	1.98272	2.28e-05	9.04e-05	protein_coding	ribosomal RNA small subunit methyltransferase G	chromosome I	HF937208.1	4157480	4158103	gene4311	-	NA	gidB	CCW76598.1	207	glucose inhibited division protein
1442	DT104_39011	6.11529	2.30353	9.36e-08	9.96e-07	protein_coding	tRNA uridine-5-carboxymethylaminomethyl(34) synthesis enzyme MnmG	chromosome I	HF937208.1	4158206	4160095	gene4312	-	NA	gidA	CCW76599.1	629	glucose inhibited division protein
1443	DT104_39021	5.25149	2.64257	6.83e-07	4.93e-06	protein_coding	FMN-binding protein MioC	chromosome I	HF937208.1	4160474	4160917	gene4313	-	NA	mioC	CCW76600.1	147	MioC protein
1444	DT104_39041	9.09333	7.06079	4.07e-14	1.98e-10	protein_coding	asparagine synthetase A	chromosome I	HF937208.1	4161616	4162608	gene4315	-	NA	asnA	CCW76602.1	330	asparagine synthetase A
1445	DT104_39131	8.47948	1.0236	1.95e-05	7.96e-05	protein_coding	transcriptional regulator RbsR	chromosome I	HF937208.1	4172852	4173850	gene4324	-	NA	rbsR	CCW76611.1	332	ribose operon repressor
1446	DT104_39151	6.02454	-1.45386	1.76e-07	1.65e-06	protein_coding	FadR family transcriptional regulator	chromosome I	HF937208.1	4175255	4175959	gene4326	-	NA		CCW76613.1	234	putative GntR-family transcriptional regulator
1447	DT104_39191	5.66128	1.23579	0.00133998	0.00316877	protein_coding	acetolactate synthase 2 catalytic subunit	chromosome I	HF937208.1	4185279	4186925	gene4337	-	NA	ilvG	CCW76617.1	548	acetolactate synthase large subunit
1448	DT104_39241	2.76361	-1.11009	0.0108696	0.0199352	protein_coding	type II toxin-antitoxin system RelE/ParE family toxin	chromosome I	HF937208.1	4191974	4192291	gene4342	-	NA		CCW76622.1	105	conserved hypothetical protein
1449	DT104_39251	3.67579	-1.46641	1.37e-05	5.95e-05	protein_coding	XRE family transcriptional regulator	chromosome I	HF937208.1	4192288	4192629	gene4343	-	NA		CCW76623.1	113	conserved hypothetical protein
1450	DT104_39281	3.79008	1.26415	0.000147871	0.000445445	protein_coding	peptidyl-prolyl cis-trans isomerase	chromosome I	HF937208.1	4195250	4195531	gene4346	-	NA	ppiC	CCW76626.1	93	peptidyl-prolyl cis-trans isomerase C
1451	DT104_39321	6.84298	2.20082	2.69e-08	3.94e-07	protein_coding	guanosine-5'-triphosphate%2C3'-diphosphate pyrophosphatase	chromosome I	HF937208.1	4198133	4199614	gene4350	-	NA	gppA	CCW76630.1	493	guanosine-5\\'-triphosphate,3\\'-diphosphate pyrophosphatase (guanosine pentaphosphatase)
1452	DT104_39331	7.96133	1.72994	5.63e-08	6.94e-07	protein_coding	ATP-dependent RNA helicase RhlB	chromosome I	HF937208.1	4199733	4200998	gene4351	-	NA	rhlB	CCW76631.1	421	putative ATP-dependent RNA helicase
1453	DT104_39451	4.56329	1.20568	7.71e-05	0.00025602	protein_coding	TDP-N-acetylfucosamine:lipid II N-acetylfucosaminyltransferase	chromosome I	HF937208.1	4212348	4213427	gene4363	-	NA		CCW76643.1	359	conserved hypothetical protein
1454	DT104_39771	2.80324	1.90503	7.44e-05	0.000247849	protein_coding	membrane protein	chromosome I	HF937208.1	4244079	4244978	gene4401	-	NA	yigM	CCW76675.1	299	putative membrane protein
1455	DT104_39781	5.6056	-4.23564	1.38e-11	4.51e-09	protein_coding	transcriptional regulator	chromosome I	HF937208.1	4244866	4245819	gene4402	-	NA	metR	CCW76676.1	317	trans-activator of metE and metH
1456	DT104_39791	7.93526	-5.92002	2.13e-13	5.17e-10	protein_coding	5-methyltetrahydropteroyltriglutamate--homocysteine methyltransferase	chromosome I	HF937208.1	4246068	4248332	gene4403	-	NA	metE	CCW76677.1	754	5-methyltetrahydropteroyltriglutamate-homocysteine methyltransferase
1457	DT104_39801	3.38843	-1.92297	1.3e-05	5.69e-05	protein_coding	anaerobic sulfatase maturase	chromosome I	HF937208.1	4248676	4250019	gene4404	-	NA		CCW76678.1	447	putative regulatory protein
1458	DT104_39821	8.18956	-1.50411	3.43e-08	4.76e-07	protein_coding	uridine phosphorylase	chromosome I	HF937208.1	4251170	4251931	gene4406	-	NA	udp	CCW76680.1	253	uridine phosphorylase
1459	DT104_39891	5.34307	1.05219	2.56e-05	0.000100303	protein_coding	twin-arginine translocase subunit TatC	chromosome I	HF937208.1	4257619	4258398	gene4413	-	NA	tatC	CCW76687.1	259	sec-independent protein translocase protein
1460	DT104_39951	3.63784	-1.35063	0.000241925	0.000688665	protein_coding	acetyl-CoA C-acyltransferase FadA	chromosome I	HF937208.1	4264443	4265606	gene4419	-	NA	fadA	CCW76693.1	387	small (beta) subunit of the fatty acid-oxidizing multienzyme complex
1461	DT104_39961	4.30767	-1.46023	0.000501044	0.00131609	protein_coding	fatty acid oxidation complex subunit alpha FadB	chromosome I	HF937208.1	4265616	4267805	gene4420	-	NA	fadB	CCW76694.1	729	large (alpha) subunit of the fatty acid-oxidizing multienzyme complex
1462	DT104_39971	6.93864	1.20647	5.6e-07	4.22e-06	protein_coding	Xaa-Pro dipeptidase	chromosome I	HF937208.1	4267995	4269326	gene4421	-	NA	pepQ	CCW76695.1	443	proline dipeptidase
1463	DT104_40081	5.6269	1.24587	3.06e-06	1.69e-05	protein_coding	GTP-binding protein	chromosome I	HF937208.1	4285451	4286083	gene4439	-	NA		CCW76706.1	199	ATP/GTP-binding protein
1464	DT104_40091	12.424	-3.52717	9.62e-11	1.17e-08	protein_coding	hypothetical protein	chromosome I	HF937208.1	4286323	4286547	gene4440	-	NA		CCW76707.1	74	hypothetical protein DT104_40091
1465	DT104_40141	8.86105	1.37917	1.16e-07	1.19e-06	protein_coding	glutamine synthetase	chromosome I	HF937208.1	4291798	4293207	gene4447	-	NA	glnA	CCW76712.1	469	glutamine synthetase
1466	DT104_40151	1.19107	1.44281	0.0107862	0.0197902	protein_coding	hypothetical protein	chromosome I	HF937208.1	4293186	4293614	gene4448	-	NA		CCW76713.1	142	putative cytoplasmic protein
1467	DT104_40161	8.1022	1.83202	6.38e-09	1.45e-07	protein_coding	translational GTPase TypA	chromosome I	HF937208.1	4293583	4295406	gene4449	-	NA	typA	CCW76714.1	607	GTP-binding protein
1468	DT104_40171	3.12734	-1.46316	0.000145229	0.000439392	protein_coding	HAD family phosphatase	chromosome I	HF937208.1	4295461	4296195	gene4450	-	NA		CCW76715.1	244	conserved hypothetical protein
1469	DT104_40191	1.33064	1.93728	0.00335149	0.00700557	protein_coding	coproporphyrinogen III oxidase family protein	chromosome I	HF937208.1	4297055	4298296	gene4452	-	NA		CCW76717.1	413	putative coproporphyrinogen III oxidase
1470	DT104_40251	4.12217	-2.21183	4.63e-07	3.59e-06	protein_coding	hypothetical protein	chromosome I	HF937208.1	4303436	4304818	gene4458	-	NA	yihP	CCW76723.1	460	putative membrane permease
1471	DT104_40321	6.93133	-1.53655	2.61e-08	3.84e-07	protein_coding	DeoR/GlpR transcriptional regulator	chromosome I	HF937208.1	4311954	4312757	gene4465	-	NA	yihW	CCW76730.1	267	putative DeoR-family transcriptional regulator
1472	DT104_40381	3.36243	-1.27619	0.00281328	0.00601238	protein_coding	type II toxin-antitoxin system HigB family toxin	chromosome I	HF937208.1	4316291	4316602	gene4471	-	NA	ygjN	CCW76736.1	103	conserved hypothetical protein
1473	DT104_40421	7.68954	-1.30127	7.56e-07	5.33e-06	protein_coding	formate dehydrogenase cytochrome b556 subunit	chromosome I	HF937208.1	4319410	4320045	gene4476	-	NA	fdoI	CCW76740.1	211	formate dehydrogenase-O gamma subunit
1474	DT104_40431	8.65826	-1.77331	1.22e-08	2.31e-07	protein_coding	formate dehydrogenase subunit beta	chromosome I	HF937208.1	4320042	4320944	gene4477	-	NA	fdoH	CCW76741.1	300	formate dehydrogenase-O beta subunit
1475	DT104_40511	6.61216	-1.78404	6.91e-08	8.07e-07	protein_coding	L-rhamnose mutarotase	chromosome I	HF937208.1	4329695	4330009	gene4485	-	NA	yiiL	CCW76749.1	104	conserved hypothetical protein
1476	DT104_40521	8.8103	-2.21679	1.08e-08	2.13e-07	protein_coding	lactaldehyde reductase	chromosome I	HF937208.1	4330006	4331154	gene4486	-	NA		CCW76750.1	382	alcohol dehydrogenase
1477	DT104_40531	6.2442	-2.20787	1.94e-08	3.1e-07	protein_coding	rhamnulose-1-phosphate aldolase	chromosome I	HF937208.1	4331281	4332108	gene4487	-	NA	rhaD	CCW76751.1	275	rhamnulose-1-phosphate aldolase
1478	DT104_40561	4.29489	-2.55482	5.02e-08	6.4e-07	protein_coding	HTH-type transcriptional activator RhaS	chromosome I	HF937208.1	4335264	4336100	gene4490	-	NA	rhaS	CCW76754.1	278	L-rhamnose operon regulatory protein
1479	DT104_40571	4.34939	-1.14379	0.000128173	0.000395416	protein_coding	HTH-type transcriptional activator RhaR	chromosome I	HF937208.1	4336253	4337101	gene4491	-	NA	rhaR	CCW76755.1	282	L-rhamnose operon transcriptional activator
1480	DT104_40651	5.1223	1.38112	2.57e-05	0.000100499	protein_coding	MOSC domain-containing protein	chromosome I	HF937208.1	4344076	4344828	gene4500	-	NA	yiiM	CCW76763.1	250	conserved hypothetical protein
1481	DT104_40691	2.10733	1.0625	0.0146594	0.0260512	protein_coding	repressor CpxP	chromosome I	HF937208.1	4347505	4348005	gene4504	-	NA	cpxP	CCW76767.1	166	extracytoplasmic stress protein for protein-mediated toxicities
1482	DT104_40711	8.10391	-1.00366	0.000118388	0.000369212	protein_coding	ATP-dependent 6-phosphofructokinase	chromosome I	HF937208.1	4349240	4350202	gene4506	-	NA	pfkA	CCW76769.1	320	6-phosphofructokinase
1483	DT104_40771	4.05197	1.01893	0.000331488	0.000911499	protein_coding	GntR family transcriptional regulator	chromosome I	HF937208.1	4355931	4356653	gene4512	-	NA		CCW76775.1	240	putative GntR-family regulatory protein
1484	DT104_40911	2.76508	1.06527	0.00466774	0.00939344	protein_coding	DUF1454 domain-containing protein	chromosome I	HF937208.1	4368055	4368651	gene4526	-	NA	yiiQ	CCW76789.1	198	conserved hypothetical protein
1485	DT104_40921	5.22063	-1.38894	9.26e-07	6.27e-06	protein_coding	DUF805 domain-containing protein	chromosome I	HF937208.1	4368752	4369180	gene4527	-	NA	yiiR	CCW76790.1	142	putative membrane protein
1486	DT104_40931	6.87757	-1.67791	1.07e-07	1.11e-06	protein_coding	ferredoxin--NADP(+) reductase	chromosome I	HF937208.1	4369287	4370033	gene4528	-	NA	fpr	CCW76791.1	248	ferredoxin--NADP reductase
1487	DT104_40951	11.4548	-1.16231	1.07e-05	4.87e-05	protein_coding	glycerol kinase	chromosome I	HF937208.1	4371252	4372760	gene4530	-	NA	glpK	CCW76793.1	502	glycerol kinase
1488	DT104_40961	9.9183	-1.25752	4.74e-06	2.43e-05	protein_coding	aquaporin	chromosome I	HF937208.1	4372781	4373626	gene4531	-	NA	glpF	CCW76794.1	281	glycerol uptake facilitator protein
1489	DT104_40991	4.0321	1.54007	4.31e-05	0.000155469	protein_coding	1%2C4-dihydroxy-2-naphthoate polyprenyltransferase	chromosome I	HF937208.1	4375064	4375993	gene4534	-	NA	menA	CCW76797.1	309	menaquinone biosynthetic protein
1490	DT104_41001	7.50836	-1.20091	4.7e-07	3.63e-06	protein_coding	HslU--HslV peptidase ATPase subunit	chromosome I	HF937208.1	4376060	4377391	gene4535	-	NA	hslU	CCW76798.1	443	heat shock protein
1491	DT104_41011	5.33447	-1.18954	3.63e-06	1.94e-05	protein_coding	HslU--HslV peptidase proteolytic subunit	chromosome I	HF937208.1	4377401	4377931	gene4536	-	NA	hslV	CCW76799.1	176	heat shock protein
1492	DT104_41081	6.88892	-2.58614	5.8e-10	2.91e-08	protein_coding	met repressor	chromosome I	HF937208.1	4386041	4386358	gene4543	-	NA	metJ	CCW76806.1	105	repressor of the methionine regulon
1493	DT104_41091	5.27565	-1.56859	4.51e-06	2.33e-05	protein_coding	cystathionine gamma-synthase	chromosome I	HF937208.1	4386623	4387783	gene4544	-	NA	metB	CCW76807.1	386	cystathionine gamma-synthase
1494	DT104_41131	4.86117	-1.06898	9.8e-05	0.000313919	protein_coding	hypothetical protein	chromosome I	HF937208.1	4392427	4393551	gene4548	-	NA		CCW76811.1	374	conserved hypothetical protein
1495	DT104_41151	7.7911	-4.21964	4.76e-13	6.93e-10	protein_coding	5%2C10-methylenetetrahydrofolate reductase	chromosome I	HF937208.1	4395438	4396328	gene4550	-	NA	metF	CCW76813.1	296	5,10 methylenetetrahydrofolate reductase
1496	DT104_41161	10.4615	-1.71463	2.07e-08	3.25e-07	protein_coding	catalase-peroxidase	chromosome I	HF937208.1	4396493	4398673	gene4551	-	NA	katG	CCW76814.1	726	catalase (hydroperoxidase I)
1497	DT104_41171	4.47413	-1.09063	0.000110796	0.000347873	protein_coding	DUF1287 domain-containing protein	chromosome I	HF937208.1	4398731	4399354	gene4552	-	NA		CCW76815.1	207	conserved hypothetical protein
1498	DT104_41181	9.30558	-1.5832	1.47e-07	1.42e-06	protein_coding	glycerol dehydrogenase	chromosome I	HF937208.1	4399613	4400716	gene4553	-	NA	gldA	CCW76816.1	367	glycerol dehydrogenase
1499	DT104_41191	6.66811	-1.57876	5.87e-08	7.13e-07	protein_coding	fructose-6-phosphate aldolase	chromosome I	HF937208.1	4400728	4401390	gene4554	-	NA	talC	CCW76817.1	220	putative transaldolase
1500	DT104_41201	6.68297	-1.82874	7.54e-09	1.63e-07	protein_coding	phosphoenolpyruvate--protein phosphotransferase	chromosome I	HF937208.1	4401401	4403902	gene4555	-	NA		CCW76818.1	833	phosphoenolpyruvate-protein phosphotransferase
1501	DT104_41211	4.71289	-1.65701	1.27e-06	8.13e-06	protein_coding	PTS fructose transporter subunit IIC	chromosome I	HF937208.1	4404211	4405290	gene4556	-	NA		CCW76819.1	359	PTS system, protein component IIC (phosphotransferase enzyme ii, c component)
1502	DT104_41221	5.16395	-1.43578	7.75e-06	3.66e-05	protein_coding	PTS fructose transporter subunit IIB	chromosome I	HF937208.1	4405305	4405625	gene4557	-	NA		CCW76820.1	106	PTS system protein IIB component 1 (phosphotransferase enzyme ii, b component)
1503	DT104_41231	7.05532	-1.53218	1.36e-08	2.44e-07	protein_coding	formate C-acetyltransferase	chromosome I	HF937208.1	4405724	4408021	gene4558	-	NA	pflD	CCW76821.1	765	formate acetyltransferase 2
1504	DT104_41241	6.3153	-1.50992	7.13e-08	8.25e-07	protein_coding	[formate-C-acetyltransferase]-activating enzyme	chromosome I	HF937208.1	4407987	4408865	gene4559	-	NA		CCW76822.1	292	pyruvate formate-lyase 2 activating enzyme
1505	DT104_41251	5.41101	-1.28006	1.4e-06	8.84e-06	protein_coding	PTS fructose transporter subunit IIB	chromosome I	HF937208.1	4408867	4409220	gene4560	-	NA		CCW76823.1	117	PTS system, component IIB
1506	DT104_41271	7.1719	1.77525	2.74e-08	4e-07	protein_coding	phosphoethanolamine transferase CptA	chromosome I	HF937208.1	4410219	4411952	gene4562	-	NA	yijP	CCW76825.1	577	putative membrane protein
1507	DT104_41281	9.32463	1.27577	2.19e-07	1.94e-06	protein_coding	phosphoenolpyruvate carboxylase	chromosome I	HF937208.1	4412163	4414814	gene4563	-	NA	ppc	CCW76826.1	883	phosphoenolpyruvate carboxylase
1508	DT104_41301	3.10194	1.38746	0.00300485	0.00636584	protein_coding	N-acetyl-gamma-glutamyl-phosphate reductase	chromosome I	HF937208.1	4416423	4417427	gene4565	-	NA	argC	CCW76828.1	334	N-acetyl-gamma-glutamyl-phosphate reductase
1509	DT104_41341	8.20575	-1.55505	2.46e-06	1.4e-05	protein_coding	soluble pyridine nucleotide transhydrogenase	chromosome I	HF937208.1	4420890	4422290	gene4570	-	NA	udhA	CCW76832.1	466	possible pyridine nucleotide-disulphide oxidoreductase
1510	DT104_41421	3.3811	2.49151	0.00160788	0.00371379	protein_coding	type I pantothenate kinase	chromosome I	HF937208.1	4435600	4436550	gene4584	-	NA	coaA	CCW76840.1	316	pantothenate kinase
1511	DT104_41461	8.5849	2.10163	7.37e-10	3.2e-08	protein_coding	50S ribosomal protein L11	chromosome I	HF937208.1	4440011	4440439	gene4594	-	NA	rplK	CCW76844.1	142	50S ribosomal subunit protein L11
1512	DT104_41471	9.24669	2.22028	1.09e-09	4.05e-08	protein_coding	50S ribosomal protein L1	chromosome I	HF937208.1	4440443	4441147	gene4595	-	NA	rplA	CCW76845.1	234	50S ribosomal subunit protein L1
1513	DT104_41481	9.09497	2.02337	4.82e-09	1.2e-07	protein_coding	50S ribosomal protein L10	chromosome I	HF937208.1	4441567	4442064	gene4597	-	NA	rplJ	CCW76846.1	165	50S ribosomal subunit protein L10
1514	DT104_41491	8.61412	1.64418	2.3e-08	3.51e-07	protein_coding	50S ribosomal protein L7/L12	chromosome I	HF937208.1	4442131	4442496	gene4598	-	NA	rplL	CCW76847.1	121	50S ribosomal subunit protein L7/L12
1515	DT104_41501	10.0834	2.2207	1.38e-09	4.82e-08	protein_coding	DNA-directed RNA polymerase subunit beta	chromosome I	HF937208.1	4442814	4446842	gene4599	-	NA	rpoB	CCW76848.1	1342	DNA-directed RNA polymerase, beta-subunit
1516	DT104_41551	0.252825	2.07614	0.00667846	0.0129057	protein_coding	hypothetical protein	chromosome I	HF937208.1	4453589	4453777	gene4606	-	NA		CCW76853.1	62	conserved hypothetical protein
1517	DT104_41561	3.83842	-1.40626	2.21e-05	8.8e-05	protein_coding	2-iminoacetate synthase ThiH	chromosome I	HF937208.1	4453928	4455061	gene4607	-	NA	thiH	CCW76854.1	377	thiamine biosynthesis protein
1518	DT104_41571	2.7785	-1.5382	0.000127921	0.000394891	protein_coding	thiazole synthase	chromosome I	HF937208.1	4455058	4455828	gene4608	-	NA	thiG	CCW76855.1	256	thiamine biosynthesis protein
1519	DT104_41621	4.37885	-1.55178	2.63e-05	0.000102475	protein_coding	sigma D regulator	chromosome I	HF937208.1	4459656	4460144	gene4613	-	NA	rsD	CCW76860.1	162	putative regulatory protein
1520	DT104_41681	4.44972	1.42725	9.64e-06	4.44e-05	protein_coding	DUF1481 domain-containing protein	chromosome I	HF937208.1	4463899	4464591	gene4619	-	NA	yjaH	CCW76866.1	230	conserved hypothetical protein
1521	DT104_41691	7.91781	-3.45436	2.01e-10	1.58e-08	protein_coding	zinc resistance-associated protein	chromosome I	HF937208.1	4464633	4465088	gene4620	-	NA		CCW76867.1	151	possible exported protein
1522	DT104_41701	6.69243	-1.26849	4.45e-07	3.47e-06	protein_coding	sensor protein ZraS	chromosome I	HF937208.1	4465342	4466739	gene4621	-	NA	hydH	CCW76868.1	465	two-component system sensor protein
1523	DT104_41731	4.73738	1.53552	1.59e-05	6.7e-05	protein_coding	bifunctional phosphoribosylaminoimidazolecarboxamide formyltransferase/inosine monophosphate cyclohydrolase	chromosome I	HF937208.1	4469368	4470957	gene4624	-	NA	purH	CCW76871.1	529	phosphoribosylaminoimidazolecarboxamide formyltransferase and IMP cyclohydrolase (bifunctional enzyme)
1524	DT104_41741	6.4641	-1.70943	3.98e-07	3.16e-06	protein_coding	acetyltransferase	chromosome I	HF937208.1	4477152	4477589	gene4629	-	NA	yjaB	CCW76872.1	145	putative acetyltransferase
1525	DT104_41751	4.84053	-2.48784	2.84e-08	4.1e-07	protein_coding	homoserine O-succinyltransferase	chromosome I	HF937208.1	4477746	4478675	gene4630	-	NA	metA	CCW76873.1	309	homoserine O-succinyltransferase
1526	DT104_41801	3.72907	1.15826	0.0015629	0.00362194	protein_coding	IclR family transcriptional regulator	chromosome I	HF937208.1	4484116	4484940	gene4635	-	NA	iclR	CCW76878.1	274	acetate operon repressor
1527	DT104_41871	6.59662	-1.80383	1.19e-08	2.27e-07	protein_coding	hypothetical protein	chromosome I	HF937208.1	4493250	4493522	gene4642	-	NA		CCW76885.1	99	conserved hypothetical protein
1528	DT104_41891	3.185	2.27636	7.16e-05	0.000239724	protein_coding	hypothetical protein	chromosome I	HF937208.1	4494823	4495551	gene4644	-	NA		CCW76887.1	242	hypothetical protein DT104_41891
1529	DT104_41921	1.85023	1.29115	0.00525257	0.010445	protein_coding	DUF4376 domain-containing protein	chromosome I	HF937208.1	4496739	4497344	gene4647	-	NA		CCW76890.1	201	hypothetical protein DT104_41921
1530	DT104_41971	2.6142	2.40826	0.000100815	0.000320997	protein_coding	membrane protein	chromosome I	HF937208.1	4501351	4502898	gene4652	-	NA		CCW76895.1	515	hypothetical protein DT104_41971
1531	DT104_41981	2.43831	1.82745	0.000237108	0.000676538	protein_coding	glycosyltransferase	chromosome I	HF937208.1	4502898	4503827	gene4653	-	NA		CCW76896.1	309	GtrB protein
1532	DT104_42001	4.15182	-1.4696	9.56e-06	4.41e-05	protein_coding	phage baseplate assembly protein V	chromosome I	HF937208.1	4504514	4505236	gene4655	-	NA		CCW76898.1	240	putative tail protein
1533	DT104_42011	2.84186	-1.08679	0.00173204	0.00395162	protein_coding	hypothetical protein	chromosome I	HF937208.1	4505246	4506289	gene4656	-	NA		CCW76899.1	347	hypothetical protein DT104_42011
1534	DT104_42081	2.77649	-1.47505	0.00493242	0.00988926	protein_coding	phage tail sheath family protein	chromosome I	HF937208.1	4510870	4512297	gene4663	-	NA		CCW76906.1	475	phage tail sheath monomer
1535	DT104_42161	3.66475	-1.67122	0.00035873	0.000977659	protein_coding	hypothetical protein	chromosome I	HF937208.1	4519158	4519403	gene4672	-	NA		CCW76914.1	81	putative exported protein
1536	DT104_42221	2.70899	-1.07695	0.0029047	0.00618059	protein_coding	maltose ABC transporter permease MalF	chromosome I	HF937208.1	4524559	4526103	gene4678	-	NA	malF	CCW76920.1	514	maltose transport inner membrane protein
1537	DT104_42231	4.19299	-1.76603	2.21e-06	1.29e-05	protein_coding	maltose-binding periplasmic protein	chromosome I	HF937208.1	4526235	4527425	gene4679	-	NA	malE	CCW76921.1	399	periplasmic maltose-binding protein
1538	DT104_42251	4.23002	-1.19485	0.000423779	0.00113295	protein_coding	maltoporin	chromosome I	HF937208.1	4528985	4530343	gene4681	-	NA	lamB	CCW76923.1	452	maltoporin precursor
1539	DT104_42271	6.54155	-3.00088	2.86e-11	5.57e-09	protein_coding	chorismate--pyruvate lyase	chromosome I	HF937208.1	4531605	4532102	gene4683	-	NA	ubiC	CCW76925.1	165	chorismate lyase
1540	DT104_42281	6.50092	-2.51887	2.61e-10	1.78e-08	protein_coding	4-hydroxybenzoate octaprenyltransferase	chromosome I	HF937208.1	4532116	4532988	gene4684	-	NA	ubiA	CCW76926.1	290	4-hydroxybenzoate octaprenyl transferase
1541	DT104_42341	7.12471	-3.09638	6.25e-10	2.96e-08	protein_coding	CsbD family protein	chromosome I	HF937208.1	4538396	4538608	gene4690	-	NA		CCW76932.1	70	conserved hypothetical protein
1542	DT104_42401	5.5853	1.55041	7.22e-07	5.16e-06	protein_coding	replicative DNA helicase	chromosome I	HF937208.1	4543498	4544913	gene4696	-	NA	dnaB	CCW76938.1	471	replicative DNA helicase
1543	DT104_42421	5.21933	1.6824	5.55e-06	2.76e-05	protein_coding	aromatic amino acid aminotransferase	chromosome I	HF937208.1	4546210	4547403	gene4698	-	NA	tyrB	CCW76940.1	397	aromatic-amino-acid aminotransferase
1544	DT104_42431	5.69409	1.07204	7.66e-06	3.62e-05	protein_coding	acid phosphatase AphA	chromosome I	HF937208.1	4547590	4548303	gene4699	-	NA	aphA	CCW76941.1	237	class B acid phosphatase precursor
1545	DT104_42441	7.16791	-1.64497	2.03e-08	3.21e-07	protein_coding	thiamine phosphate synthase	chromosome I	HF937208.1	4548432	4548848	gene4700	-	NA		CCW76942.1	138	conserved hypothetical protein
1546	DT104_42451	7.48332	-1.88552	3.98e-09	1.05e-07	protein_coding	hypothetical protein	chromosome I	HF937208.1	4548851	4549207	gene4701	-	NA		CCW76943.1	118	conserved hypothetical protein
1547	DT104_42481	7.26714	1.13508	2.63e-06	1.48e-05	protein_coding	excinuclease ABC subunit A	chromosome I	HF937208.1	4550120	4552945	gene4704	-	NA	uvrA	CCW76946.1	941	excision nuclease subunit A
1548	DT104_42551	0.847691	-1.79361	0.00302783	0.00640614	protein_coding	HlyD family type I secretion periplasmic adaptor subunit	chromosome I	HF937208.1	4558087	4559364	gene4711	-	NA		CCW76953.1	425	putative type-I secretion protein
1549	DT104_42601	2.14905	-4.54469	7.07e-05	0.000237453	protein_coding	regulatory protein SoxS	chromosome I	HF937208.1	4580877	4581200	gene4716	-	NA	soxS	CCW76958.1	107	regulatory protein SoxS
1550	DT104_42621	5.3137	-1.93675	6.95e-08	8.1e-07	protein_coding	glutathione S-transferase	chromosome I	HF937208.1	4582038	4582706	gene4718	-	NA		CCW76960.1	222	putative glutathione S transferase
1551	DT104_42651	5.83717	-1.46917	6.57e-07	4.77e-06	protein_coding	LysR family transcriptional regulator	chromosome I	HF937208.1	4586293	4587180	gene4723	-	NA		CCW76963.1	295	lysR family regulatory protein
1552	DT104_42661	2.05164	2.97863	2.18e-05	8.73e-05	protein_coding	CidA/LrgA family protein	chromosome I	HF937208.1	4587284	4587694	gene4724	-	NA		CCW76964.1	136	putative membrane protein
1553	DT104_42671	2.99176	2.47864	0.000229779	0.000658719	protein_coding	LrgB family protein	chromosome I	HF937208.1	4587687	4588376	gene4725	-	NA		CCW76965.1	229	putative membrane protein
1554	DT104_42681	3.69293	-1.37197	4.29e-05	0.000155006	protein_coding	cation acetate symporter	chromosome I	HF937208.1	4588415	4590064	gene4726	-	NA		CCW76966.1	549	Sodium:solute symporter family protein
1555	DT104_42691	0.720769	-1.81496	0.00257251	0.0055688	protein_coding	DUF485 domain-containing protein	chromosome I	HF937208.1	4590061	4590375	gene4727	-	NA		CCW76967.1	104	putative membrane protein
1556	DT104_42701	6.15316	-2.33414	6.53e-10	3e-08	protein_coding	acetyl-coenzyme A synthetase	chromosome I	HF937208.1	4590621	4592579	gene4728	-	NA	acs	CCW76968.1	652	acetyl-coenzyme A synthetase
1557	DT104_42711	2.16235	-2.36805	0.000851246	0.00211269	protein_coding	entericidin B precursor	chromosome I	HF937208.1	4592766	4592912	gene4729	-	NA		CCW76969.1	48	hypothetical protein DT104_42711
1558	DT104_42741	5.24785	1.02634	9.28e-05	0.00030081	protein_coding	cytochrome c nitrite reductase Fe-S protein	chromosome I	HF937208.1	4595122	4595793	gene4732	-	NA	nrfC	CCW76972.1	223	cytochrome c-type biogenesis protein
1559	DT104_42761	4.82973	1.53064	4.94e-06	2.51e-05	protein_coding	heme lyase NrfEFG subunit NrfF	chromosome I	HF937208.1	4596739	4598961	gene4734	-	NA		CCW76974.1	740	formate-dependent nitrite reductase, assembly protein
1560	DT104_42771	1.91374	2.09915	0.000816639	0.00203407	protein_coding	heme lysase NrfEFG subunit NrfG	chromosome I	HF937208.1	4598958	4599578	gene4735	-	NA	nrfG	CCW76975.1	206	NrfG protein
1561	DT104_42791	4.06919	1.32878	0.000111275	0.000349043	protein_coding	sel1 repeat family protein	chromosome I	HF937208.1	4601391	4602080	gene4737	-	NA	yjcO	CCW76977.1	203	putative exported protein
1562	DT104_42811	5.19723	-1.5773	7.84e-07	5.48e-06	protein_coding	lipid A hydroxylase LpxO	chromosome I	HF937208.1	4604759	4605667	gene4739	-	NA		CCW76979.1	302	putative membrane-bound beta-hydroxylase
1563	DT104_42821	4.34026	-2.05911	5.54e-07	4.19e-06	protein_coding	aminoalkylphosphonic acid N-acetyltransferase	chromosome I	HF937208.1	4605925	4606389	gene4740	-	NA	phnO	CCW76980.1	154	putative acetyltransferase
1564	DT104_42831	4.79801	-1.79357	2.36e-06	1.35e-05	protein_coding	VOC family protein	chromosome I	HF937208.1	4606511	4606954	gene4741	-	NA	phnB	CCW76981.1	147	conserved hypothetical protein
1565	DT104_42841	2.98872	2.15803	8.34e-05	0.000273965	protein_coding	hypothetical protein	chromosome I	HF937208.1	4607074	4607409	gene4742	-	NA	phnA	CCW76982.1	111	conserved hypothetical protein
1566	DT104_42851	7.37256	-1.07779	1.12e-06	7.31e-06	protein_coding	proline/betaine transporter	chromosome I	HF937208.1	4607877	4609379	gene4743	-	NA	proP	CCW76983.1	500	ProP
1567	DT104_42881	5.60005	1.15951	4.41e-05	0.000158587	protein_coding	phosphoethanolamine transferase EptA	chromosome I	HF937208.1	4611291	4612934	gene4746	-	NA		CCW76986.1	547	putative membrane protein
1568	DT104_42901	7.64424	3.49378	6.59e-12	2.89e-09	protein_coding	AraC family transcriptional regulator	chromosome I	HF937208.1	4614545	4615306	gene4748	-	NA	adiY	CCW76988.1	253	putative AraC family regulatory protein
1569	DT104_42911	8.9849	-1.73033	4.65e-07	3.6e-06	protein_coding	arginine decarboxylase	chromosome I	HF937208.1	4615604	4617874	gene4749	-	NA	adi	CCW76989.1	756	arginine decarboxylase
1570	DT104_42921	7.4847	-2.5967	1.2e-09	4.25e-08	protein_coding	transcriptional regulator MelR	chromosome I	HF937208.1	4618104	4619036	gene4750	-	NA	melR	CCW76990.1	310	melibiose operon regulatory protein
1571	DT104_42951	7.43698	2.30479	0.000563176	0.00146035	protein_coding	fumarate hydratase class I	chromosome I	HF937208.1	4622272	4623918	gene4753	-	NA	fumB	CCW76993.1	548	fumarate hydratase class I
1572	DT104_42961	7.12248	1.92093	0.00652226	0.012644	protein_coding	anaerobic C4-dicarboxylate transporter	chromosome I	HF937208.1	4624014	4625354	gene4754	-	NA	dcuB	CCW76994.1	446	anaerobic C4-dicarboxylate transporter
1573	DT104_42971	1.73657	3.42517	0.0122173	0.0221553	protein_coding	hypothetical protein	chromosome I	HF937208.1	4625501	4625767	gene4755	-	NA		CCW76995.1	88	hypothetical protein DT104_42971
1574	DT104_42991	5.54535	-1.21358	2.25e-06	1.31e-05	protein_coding	two-component system sensor histidine kinase DcuS	chromosome I	HF937208.1	4626800	4628431	gene4757	-	NA	dcuS	CCW76997.1	543	two-component sensor kinase
1575	DT104_43161	4.7255	2.42121	7.57e-07	5.33e-06	protein_coding	protein-disulfide reductase DsbD	chromosome I	HF937208.1	4643577	4645280	gene4777	-	NA	dsbD	CCW77014.1	567	thiol:disulfide interchange protein DsbD
1576	DT104_43171	4.00895	1.44905	0.000508961	0.00133328	protein_coding	divalent-cation tolerance protein CutA	chromosome I	HF937208.1	4645256	4645603	gene4778	-	NA	cutA	CCW77015.1	115	periplasmic divalent cation tolerance protein CutA
1577	DT104_43181	9.54365	1.04587	4.82e-05	0.000171432	protein_coding	C4-dicarboxylate ABC transporter	chromosome I	HF937208.1	4645724	4647025	gene4779	-	NA	dcuA	CCW77016.1	394	anaerobic C4-dicarboxylate transporter
1578	DT104_43201	3.14129	-1.36459	0.000322544	0.000889008	protein_coding	membrane protein FxsA	chromosome I	HF937208.1	4648878	4649393	gene4781	-	NA		CCW77018.1	171	FxsA protein
1579	DT104_43211	4.39587	-2.04137	5.26e-07	4.01e-06	protein_coding	L-methionine/branched-chain amino acid transporter	chromosome I	HF937208.1	4649452	4650693	gene4782	-	NA	yjeH	CCW77019.1	413	putative permease
1580	DT104_43221	8.78917	-2.74151	1.61e-09	5.36e-08	protein_coding	molecular chaperone GroES	chromosome I	HF937208.1	4650969	4651262	gene4783	-	NA	groES	CCW77020.1	97	GroES protein
1581	DT104_43231	11.1295	-2.80968	3.54e-09	9.66e-08	protein_coding	molecular chaperone GroEL	chromosome I	HF937208.1	4651306	4652952	gene4784	-	NA	groEL	CCW77021.1	548	GroEL protein
1582	DT104_43251	3.08403	1.03641	0.00650868	0.0126292	protein_coding	hypothetical protein	chromosome I	HF937208.1	4653597	4654454	gene4786	-	NA	yjeJ	CCW77023.1	285	hypothetical protein DT104_43251
1583	DT104_43261	5.19318	1.14832	2.1e-05	8.44e-05	protein_coding	EF-P beta-lysylation protein EpmB	chromosome I	HF937208.1	4654736	4655764	gene4787	-	NA	yjeK	CCW77024.1	342	conserved hypothetical protein
1584	DT104_43271	6.50494	1.27529	7.58e-07	5.33e-06	protein_coding	elongation factor P	chromosome I	HF937208.1	4655805	4656371	gene4788	-	NA	efp	CCW77025.1	188	elongation factor P
1585	DT104_43281	7.06763	-2.82043	1.03e-07	1.08e-06	protein_coding	entericidin B	chromosome I	HF937208.1	4656674	4656820	gene4790	-	NA	ecnB	CCW77026.1	48	entericidin B precursor
1586	DT104_43311	5.30985	-1.29933	1.64e-06	9.96e-06	protein_coding	hypothetical protein	chromosome I	HF937208.1	4658029	4658562	gene4793	-	NA	blc	CCW77029.1	177	putative lipoprotein
1587	DT104_43361	5.47092	1.35083	3.56e-06	1.91e-05	protein_coding	elongation factor P--(R)-beta-lysine ligase	chromosome I	HF937208.1	4662290	4663267	gene4798	-	NA	yjeA	CCW77034.1	325	lysyl-tRNA synthetase
1588	DT104_43371	2.45044	1.62339	0.000826048	0.0020554	protein_coding	inner membrane transporter YjeM	chromosome I	HF937208.1	4663493	4664995	gene4799	-	NA	yjeM	CCW77035.1	500	putative amino acid permease
1589	DT104_43381	3.60151	-1.41353	0.00124789	0.00296831	protein_coding	DUF2645 domain-containing protein	chromosome I	HF937208.1	4665047	4665361	gene4800	-	NA		CCW77036.1	104	exported protein
1590	DT104_43521	7.91453	1.23283	1.97e-07	1.78e-06	protein_coding	FtsH protease activity modulator HflK	chromosome I	HF937208.1	4682645	4683904	gene4817	-	NA	hflK	CCW77050.1	419	HflK protein
1591	DT104_43531	7.27959	1.03329	6.45e-06	3.14e-05	protein_coding	protease modulator HflC	chromosome I	HF937208.1	4683907	4684911	gene4818	-	NA	hflC	CCW77051.1	334	HflC protein
1592	DT104_43541	9.95742	1.84178	7.51e-08	8.49e-07	protein_coding	adenylosuccinate synthetase	chromosome I	HF937208.1	4685290	4686588	gene4820	-	NA	purA	CCW77052.1	432	adenylosuccinate synthetase
1593	DT104_43591	0.920434	1.51246	0.0144503	0.0257447	protein_coding	phage shock protein A	chromosome I	HF937208.1	4691069	4691767	gene4825	-	NA	yjfJ	CCW77057.1	232	conserved hypothetical protein
1594	DT104_43631	2.85557	1.27217	0.00232644	0.00507909	protein_coding	DUF1190 domain-containing protein	chromosome I	HF937208.1	4693919	4694557	gene4829	-	NA	yjfM	CCW77061.1	212	conserved hypothetical protein
1595	DT104_43641	4.16486	-1.28224	9.15e-05	0.000297728	protein_coding	glutathionylspermidine synthase	chromosome I	HF937208.1	4694560	4695723	gene4830	-	NA	yjfC	CCW77062.1	387	conserved hypothetical protein
1596	DT104_43651	7.24143	-2.3348	5.65e-10	2.87e-08	protein_coding	isovaleryl-CoA dehydrogenase	chromosome I	HF937208.1	4695808	4697430	gene4831	-	NA	aidB	CCW77063.1	540	probable acyl Co-A dehydrogenase
1597	DT104_43661	8.80109	-2.98709	1.85e-11	4.59e-09	protein_coding	DUF1471 domain-containing protein	chromosome I	HF937208.1	4697475	4697795	gene4832	-	NA	yjfN	CCW77064.1	106	hypothetical protein DT104_43661
1598	DT104_43671	8.37706	-2.61269	2.73e-10	1.78e-08	protein_coding	biofilm peroxide resistance protein BsmA	chromosome I	HF937208.1	4697881	4698210	gene4833	-	NA	yjfO	CCW77065.1	109	putative exported protein
1599	DT104_43681	6.55035	-1.58806	7.96e-08	8.9e-07	protein_coding	esterase	chromosome I	HF937208.1	4698394	4699143	gene4834	-	NA	yjfP	CCW77066.1	249	conserved hypothetical protein
1600	DT104_43731	2.90819	1.01336	0.00965518	0.0179311	protein_coding	ascorbate-specific phosphotransferase enzyme IIA component	chromosome I	HF937208.1	4703155	4703619	gene4839	-	NA	sgaA	CCW77071.1	154	probable sugar phosphotransferase
1601	DT104_43771	3.18836	-1.91396	4.32e-05	0.000155867	protein_coding	DUF1471 domain-containing protein	chromosome I	HF937208.1	4705962	4706237	gene4843	-	NA	yjfY	CCW77075.1	91	conserved hypothetical protein
1602	DT104_43791	7.95341	2.07325	1.05e-09	3.98e-08	protein_coding	30S ribosomal protein S6	chromosome I	HF937208.1	4706708	4707103	gene4846	-	NA	rpsF	CCW77077.1	131	30s ribosomal protein S6
1603	DT104_43801	6.64361	2.49922	5.24e-08	6.6e-07	protein_coding	primosomal replication protein N	chromosome I	HF937208.1	4707110	4707424	gene4847	-	NA	priB	CCW77078.1	104	primosomal replication protein N
1604	DT104_43811	6.74151	1.92151	2.19e-08	3.4e-07	protein_coding	30S ribosomal protein S18	chromosome I	HF937208.1	4707429	4707656	gene4848	-	NA	rpsR	CCW77079.1	75	30s ribosomal subunit protein S18
1605	DT104_43821	7.33276	1.44454	2.55e-06	1.44e-05	protein_coding	50S ribosomal protein L9	chromosome I	HF937208.1	4707698	4708147	gene4849	-	NA	rplI	CCW77080.1	149	50s ribosomal subunit protein L9
1606	DT104_43841	7.39362	-1.48106	3.35e-08	4.7e-07	protein_coding	hypothetical protein	chromosome I	HF937208.1	4709271	4709906	gene4851	-	NA	ytfB	CCW77082.1	211	conserved hypothetical protein
1607	DT104_43851	3.99588	2.13268	2.3e-06	1.32e-05	protein_coding	peptidyl-prolyl cis-trans isomerase	chromosome I	HF937208.1	4710084	4710746	gene4852	-	NA	fklB	CCW77083.1	220	probable FkbP-type peptidyl-prolyl cis-trans isomerase
1608	DT104_43871	2.53365	-1.17	0.00554443	0.0109315	protein_coding	iron-sulfur cluster repair protein YtfE	chromosome I	HF937208.1	4712563	4713225	gene4854	-	NA	ytfE	CCW77085.1	220	conserved hypothetical protein
1609	DT104_43901	3.98144	-2.56498	3.99e-08	5.39e-07	protein_coding	transcriptional regulator	chromosome I	HF937208.1	4715310	4715696	gene4857	-	NA	ytfH	CCW77088.1	128	conserved hypothetical protein
1610	DT104_43921	8.01812	-2.22788	3.56e-10	2.14e-08	protein_coding	3'(2')%2C5'-bisphosphate nucleotidase CysQ	chromosome I	HF937208.1	4717965	4718705	gene4860	-	NA	cysQ	CCW77090.1	246	cysQ protein
1611	DT104_43961	6.70631	-3.12229	1.42e-10	1.33e-08	protein_coding	peptide-methionine (S)-S-oxide reductase	chromosome I	HF937208.1	4721396	4722034	gene4865	-	NA	msrA	CCW77094.1	212	peptide methionine sulfoxide reductase
1612	DT104_44031	8.82906	-1.24392	8.6e-08	9.4e-07	protein_coding	fructose 1%2C6-bisphosphatase	chromosome I	HF937208.1	4731692	4732690	gene4872	-	NA	fbp	CCW77101.1	332	fructose-1,6-bisphosphatase
1613	DT104_44051	5.73651	1.10441	0.000320105	0.000883649	protein_coding	MurR/RpiR family transcriptional regulator	chromosome I	HF937208.1	4734735	4735568	gene4875	-	NA		CCW77103.1	277	putative transcriptional regulator
1614	DT104_44121	1.5425	3.60432	1.38e-05	5.99e-05	protein_coding	myo-inosose-2 dehydratase	chromosome I	HF937208.1	4743164	4744084	gene4883	-	NA	iolE	CCW77110.1	306	inosose dehydratase ec= altname: full=2-keto-myo-inositol dehydratase
1615	DT104_44131	3.02106	3.18361	1.68e-06	1.02e-05	protein_coding	inositol 2-dehydrogenase	chromosome I	HF937208.1	4744103	4745113	gene4884	-	NA		CCW77111.1	336	inositol 2-dehydrogenase
1616	DT104_44191	1.83334	2.28428	0.000565685	0.0014653	protein_coding	inositol 2-dehydrogenase	chromosome I	HF937208.1	4753086	4754108	gene4890	-	NA		CCW77117.1	340	myo-inositol 2-dehydrogenase
1617	DT104_44201	2.08802	-1.1428	0.006016	0.0117516	protein_coding	MFS transporter	chromosome I	HF937208.1	4754181	4755407	gene4891	-	NA		CCW77118.1	408	alpha-ketoglutarate permease
1618	DT104_44211	2.91776	1.64545	0.000727329	0.00182942	protein_coding	hypothetical protein	chromosome I	HF937208.1	4755568	4756383	gene4892	-	NA		CCW77119.1	271	xylose isomerase
1619	DT104_44231	6.09108	-2.12013	5.55e-06	2.76e-05	protein_coding	DUF615 domain-containing protein	chromosome I	HF937208.1	4757376	4757927	gene4894	-	NA	yjga	CCW77121.1	183	conserved hypothetical protein
1620	DT104_44271	1.86176	-4.49693	9.56e-05	0.000308113	protein_coding	glycine dehydrogenase	chromosome I	HF937208.1	4760138	4760476	gene4897	-	NA		CCW77125.1	112	hypothetical protein DT104_44271
1621	DT104_44281	3.53406	-4.261	1.93e-07	1.75e-06	protein_coding	hypothetical protein	chromosome I	HF937208.1	4760487	4760849	gene4898	-	NA		CCW77126.1	120	hypothetical protein DT104_44281
1622	DT104_44291	2.06524	-3.28264	5.36e-06	2.69e-05	protein_coding	hypothetical protein	chromosome I	HF937208.1	4760849	4761151	gene4899	-	NA		CCW77127.1	100	hypothetical protein DT104_44291
1623	DT104_44301	3.60739	-3.03882	4.47e-07	3.48e-06	protein_coding	membrane protein	chromosome I	HF937208.1	4761174	4761950	gene4900	-	NA		CCW77128.1	258	putative membrane protein
1624	DT104_44311	3.99273	-2.98361	1.68e-08	2.8e-07	protein_coding	membrane protein	chromosome I	HF937208.1	4761962	4762606	gene4901	-	NA		CCW77129.1	214	putative membrane protein
1625	DT104_44321	4.79434	-3.29123	1.92e-09	6.11e-08	protein_coding	amidohydrolase/deacetylase family metallohydrolase	chromosome I	HF937208.1	4762665	4763798	gene4902	-	NA		CCW77130.1	377	hypothetical protein DT104_44321
1626	DT104_44331	5.13962	-3.3165	8.2e-10	3.44e-08	protein_coding	SelA-like pyridoxal phosphate-dependent enzyme	chromosome I	HF937208.1	4763782	4764900	gene4903	-	NA		CCW77131.1	372	conserved hypothetical protein
1627	DT104_44341	4.59106	-3.28143	1.67e-09	5.54e-08	protein_coding	2-dehydro-3-deoxyphosphooctonate aldolase	chromosome I	HF937208.1	4764897	4765637	gene4904	-	NA		CCW77132.1	246	conserved hypothetical protein
1628	DT104_44361	6.14516	-1.79642	7.36e-09	1.61e-07	protein_coding	transcription antiterminator BglG	chromosome I	HF937208.1	4765594	4767567	gene4905	-	NA		CCW77133.1	657	putative BglB-family transcriptional antiterminator
1629	DT104_44391	4.7268	-1.46195	1.4e-05	6.06e-05	protein_coding	anaerobic ribonucleoside-triphosphate reductase activating protein	chromosome I	HF937208.1	4768165	4768629	gene4908	-	NA	nrdG	CCW77136.1	154	anaerobic ribonucleoside-triphosphate reductase activating protein
1630	DT104_44401	8.2438	-1.51769	7.79e-07	5.45e-06	protein_coding	anaerobic ribonucleoside triphosphate reductase	chromosome I	HF937208.1	4768750	4770888	gene4909	-	NA	nrdD	CCW77137.1	712	anaerobic ribonucleoside-triphosphate reductase
1631	DT104_44451	4.98863	-1.05643	2.39e-05	9.43e-05	protein_coding	magnesium-translocating P-type ATPase	chromosome I	HF937208.1	4775885	4778593	gene4913	-	NA	mgtA	CCW77142.1	902	Mg(2+) transport ATPase, P-type
1632	DT104_44531	3.86772	2.94472	1.84e-06	1.1e-05	protein_coding	YfcC family protein	chromosome I	HF937208.1	4782004	4783407	gene4921	-	NA		CCW77149.1	467	putative membrane protein
1633	DT104_44541	4.1657	3.81585	1.34e-07	1.33e-06	protein_coding	ornithine carbamoyltransferase	chromosome I	HF937208.1	4783463	4784467	gene4922	-	NA		CCW77150.1	334	ornithine carbamoyltransferase
1634	DT104_44551	4.00609	3.4608	6.05e-05	0.000207748	protein_coding	carbamate kinase	chromosome I	HF937208.1	4784579	4785511	gene4923	-	NA		CCW77151.1	310	carbamate kinase
1635	DT104_44561	4.85796	2.88937	8.23e-06	3.86e-05	protein_coding	arginine deiminase	chromosome I	HF937208.1	4785522	4786742	gene4924	-	NA		CCW77152.1	406	arginine deiminase
1636	DT104_44601	7.38646	-1.16708	4.4e-07	3.44e-06	protein_coding	regulator of ribonuclease activity B	chromosome I	HF937208.1	4789114	4789530	gene4929	-	NA		CCW77156.1	138	conserved hypothetical protein
1637	DT104_44641	3.00723	1.99854	4.46e-05	0.000160008	protein_coding	hypothetical protein	chromosome I	HF937208.1	4791881	4793068	gene4933	-	NA		CCW77160.1	395	putative innner membrane protein
1638	DT104_44651	7.94744	1.38356	4.49e-08	5.89e-07	protein_coding	valine--tRNA ligase	chromosome I	HF937208.1	4793210	4796065	gene4934	-	NA	valS	CCW77161.1	951	valyl-tRNA synthetase
1639	DT104_44711	6.71228	-2.13554	8.34e-09	1.76e-07	protein_coding	transcriptional regulator	chromosome I	HF937208.1	4800928	4801926	gene4941	-	NA		CCW77167.1	332	regulatory protein
1640	DT104_44721	7.57815	-3.10283	1.48e-11	4.51e-09	protein_coding	fructuronate transporter	chromosome I	HF937208.1	4801990	4803309	gene4942	-	NA	idnT	CCW77168.1	406	gnt-ii system l-idonate transporter (l-ido transporter)
1641	DT104_44731	4.45301	-1.01157	6.74e-05	0.000227325	protein_coding	gluconate 5-dehydrogenase	chromosome I	HF937208.1	4803371	4804135	gene4943	-	NA	idnO	CCW77169.1	254	gluconate 5-dehydrogenase
1642	DT104_44751	5.06428	-2.07373	3.87e-07	3.09e-06	protein_coding	D-gluconate kinase	chromosome I	HF937208.1	4805408	4805938	gene4945	-	NA	idnK	CCW77171.1	176	thermosensitive gluconokinase
1643	DT104_44791	7.57458	-1.85258	6.14e-09	1.41e-07	protein_coding	restriction endonuclease	chromosome I	HF937208.1	4811772	4812761	gene4950	-	NA		CCW77175.1	329	putative restriction endonuclease
1644	DT104_44851	7.50216	1.49305	4.63e-08	6.01e-07	protein_coding	BREX system P-loop protein BrxC	chromosome I	HF937208.1	4823182	4826823	gene4956	-	NA		CCW77181.1	1213	putative dna repair atpase
1645	DT104_44861	4.51134	1.62452	1.99e-05	8.07e-05	protein_coding	DUF1788 domain-containing protein	chromosome I	HF937208.1	4826835	4827437	gene4957	-	NA		CCW77182.1	200	uncharacterized protein DT104_44861
1646	DT104_44871	5.0411	1.33207	9.13e-06	4.24e-05	protein_coding	DUF1819 domain-containing protein	chromosome I	HF937208.1	4827434	4828036	gene4958	-	NA		CCW77183.1	200	putative inner membrane protein
1647	DT104_44891	5.5153	1.43131	6.4e-06	3.12e-05	protein_coding	YebC/PmpR family DNA-binding transcriptional regulator	chromosome I	HF937208.1	4828862	4829587	gene4960	-	NA		CCW77184.1	241	conserved hypothetical protein
1648	DT104_44911	5.28277	-1.75068	3.49e-06	1.88e-05	protein_coding	hypothetical protein	chromosome I	HF937208.1	4831774	4832031	gene4963	-	NA		CCW77186.1	85	hypothetical protein DT104_44911
1649	DT104_44931	7.40755	-1.34374	4.92e-08	6.31e-07	protein_coding	membrane protein	chromosome I	HF937208.1	4833638	4834375	gene4966	-	NA		CCW77188.1	245	uncharacterized protein DT104_44931
1650	DT104_44971	7.51954	-1.96179	7.9e-09	1.7e-07	protein_coding	GntR family transcriptional regulator	chromosome I	HF937208.1	4837249	4838022	gene4971	-	NA	uxuR	CCW77192.1	257	uxu operon transcriptional regulator
1651	DT104_44981	4.89949	-1.21188	1.5e-05	6.37e-05	protein_coding	tryptophan--tRNA ligase	chromosome I	HF937208.1	4838023	4839036	gene4972	-	NA	trpS2	CCW77193.1	337	probable tryptophanyl-tRNA synthetase
1652	DT104_44991	4.9984	1.10041	7.24e-05	0.000241734	protein_coding	hypothetical protein	chromosome I	HF937208.1	4839754	4840284	gene4973	-	NA		CCW77194.1	176	conserved hypothetical protein
1653	DT104_45001	5.55299	-2.47236	1.63e-08	2.74e-07	protein_coding	aspartate/glutamate racemase family protein	chromosome I	HF937208.1	4840523	4841257	gene4975	-	NA		CCW77195.1	244	probable aspartate racemase
1654	DT104_45021	8.77867	-1.19296	1.49e-06	9.29e-06	protein_coding	beta-aspartyl-peptidase	chromosome I	HF937208.1	4842290	4843462	gene4977	-	NA	iadA	CCW77197.1	390	probable isoaspartyl dipeptidase
1655	DT104_45041	5.85848	1.12144	8.03e-05	0.000265475	protein_coding	hypothetical protein	chromosome I	HF937208.1	4843933	4844604	gene4979	-	NA		CCW77199.1	294	conserved membrane protein
1656	DT104_45061	3.59365	-1.81451	3.43e-05	0.000127714	protein_coding	MFS transporter	chromosome I	HF937208.1	4845477	4846661	gene4981	-	NA		CCW77201.1	394	putative membrane protein
1657	DT104_45091	5.04392	-1.29482	1.08e-05	4.88e-05	protein_coding	membrane protein	chromosome I	HF937208.1	4849959	4850474	gene4984	-	NA		CCW77204.1	171	putative inner membrane protein
1658	DT104_45101	6.54523	-1.98349	1.05e-08	2.08e-07	protein_coding	NAD-dependent succinate-semialdehyde dehydrogenase	chromosome I	HF937208.1	4850655	4852025	gene4985	-	NA		CCW77205.1	456	putative aldehyde dehydrogenase
1659	DT104_45141	5.3356	1.21057	0.000111403	0.000349221	protein_coding	type-1 restriction enzyme StySJI specificity protein	chromosome I	HF937208.1	4853803	4855212	gene4990	-	NA		CCW77209.1	469	type i restriction enzyme specificity protein
1660	DT104_45181	6.0465	-2.60832	9.92e-10	3.86e-08	protein_coding	membrane protein	chromosome I	HF937208.1	4861846	4862133	gene4994	-	NA		CCW77213.1	95	hypothetical protein DT104_45181
1661	DT104_45191	5.97854	-2.64802	6.12e-09	1.41e-07	protein_coding	hypothetical protein	chromosome I	HF937208.1	4862120	4862422	gene4995	-	NA		CCW77214.1	100	hypothetical protein DT104_45191
1662	DT104_45201	7.87444	-1.66363	1.23e-08	2.32e-07	protein_coding	GTPase	chromosome I	HF937208.1	4862497	4863453	gene4996	-	NA		CCW77215.1	318	conserved hypothetical protein
1663	DT104_45211	5.89569	-1.72728	1.31e-06	8.35e-06	protein_coding	DUF466 domain-containing protein	chromosome I	HF937208.1	4863464	4863667	gene4997	-	NA		CCW77216.1	67	conserved hypothetical protein
1664	DT104_45221	9.94088	-1.97123	1.55e-07	1.48e-06	protein_coding	carbon starvation protein	chromosome I	HF937208.1	4863762	4865912	gene4998	-	NA	yjiY	CCW77217.1	716	probable carbon starvation protein
1665	DT104_45241	8.19416	-1.89078	8.62e-09	1.79e-07	protein_coding	sigma-54 dependent transcriptional regulator	chromosome I	HF937208.1	4868264	4871029	gene5000	-	NA		CCW77219.1	921	putative transcriptional regulatory protein
1666	DT104_45251	4.68724	1.26219	6.92e-05	0.00023277	protein_coding	PTS sugar transporter	chromosome I	HF937208.1	4871131	4871553	gene5001	-	NA		CCW77220.1	140	PTS transport system, IIA component
1667	DT104_45261	4.35696	1.66927	8.05e-05	0.000266074	protein_coding	PTS system mannose/fructose/N-acetylgalactosamine-transporter subunit IIB	chromosome I	HF937208.1	4871568	4872029	gene5002	-	NA		CCW77221.1	153	PTS transport system, IIB component
1668	DT104_45271	4.60099	2.11838	3.27e-06	1.79e-05	protein_coding	PTS mannose/fructose/sorbose/N-acetylgalactosamine transporter subunit IIC	chromosome I	HF937208.1	4872055	4872834	gene5003	-	NA		CCW77222.1	259	PTS transport system, IIC component
1669	DT104_45281	4.87451	3.04758	2.18e-07	1.94e-06	protein_coding	PTS mannose transporter subunit IID	chromosome I	HF937208.1	4872824	4873660	gene5004	-	NA		CCW77223.1	278	PTS transport system, IID component
1670	DT104_45291	5.47395	2.74664	1.4e-08	2.49e-07	protein_coding	glucosamine--fructose-6-phosphate aminotransferase	chromosome I	HF937208.1	4873673	4874734	gene5005	-	NA		CCW77224.1	353	putative sugar isomerase
1671	DT104_45321	5.83546	-1.05218	1.09e-05	4.94e-05	protein_coding	DUF2501 domain-containing protein	chromosome I	HF937208.1	4878470	4878931	gene5008	-	NA	yjjA	CCW77227.1	153	putative secreted protein
1672	DT104_45381	-0.156037	-2.17046	0.00350916	0.00729437	protein_coding	helix-turn-helix transcriptional regulator	chromosome I	HF937208.1	4883000	4883674	gene5014	-	NA		CCW77233.1	224	conserved hypothetical regulatory protein
1673	DT104_45401	3.47896	1.21483	0.00272574	0.00585101	protein_coding	hydroxamate siderophore iron reductase FhuF	chromosome I	HF937208.1	4884334	4885122	gene5016	-	NA		CCW77235.1	262	ferric iron reductase protein
1674	DT104_45411	5.0573	1.21908	9.99e-05	0.000319163	protein_coding	GGDEF domain-containing protein	chromosome I	HF937208.1	4885243	4886307	gene5017	-	NA		CCW77236.1	354	putative membrane protein
1675	DT104_45431	3.40164	2.77355	1.01e-05	4.62e-05	protein_coding	16S rRNA methyltransferase	chromosome I	HF937208.1	4887335	4888363	gene5022	-	NA		CCW77238.1	342	conserved hypothetical protein
1676	DT104_45441	3.70466	1.29217	0.000516674	0.00135057	protein_coding	DNA polymerase III subunit psi	chromosome I	HF937208.1	4888466	4888903	gene5023	-	NA	holD	CCW77239.1	145	DNA polymerase III, psi subunit
1677	DT104_45451	3.93488	2.15354	1.25e-05	5.52e-05	protein_coding	ribosomal-protein-alanine N-acetyltransferase	chromosome I	HF937208.1	4888848	4889294	gene5024	-	NA	rimI	CCW77240.1	148	ribosomal-protein-alanine acetyltransferase
1678	DT104_45471	6.37884	1.11507	3.59e-06	1.92e-05	protein_coding	peptide chain release factor 3	chromosome I	HF937208.1	4890085	4891674	gene5026	-	NA	prfC	CCW77242.1	529	peptide chain release factor 3
1679	DT104_45481	9.13184	-2.59895	1.63e-10	1.42e-08	protein_coding	molecular chaperone OsmY	chromosome I	HF937208.1	4892076	4892693	gene5027	-	NA	osmY	CCW77243.1	205	Putative periplasmic protein
1680	DT104_45511	4.62711	1.41875	6.71e-06	3.25e-05	protein_coding	YjjW family glycine radical enzyme activase	chromosome I	HF937208.1	4894983	4895846	gene5031	-	NA		CCW77246.1	287	conserved hypothetical protein
1681	DT104_45521	6.07376	1.92356	3.52e-07	2.85e-06	protein_coding	YjjI family glycine radical enzyme	chromosome I	HF937208.1	4895818	4897368	gene5032	-	NA		CCW77247.1	516	conserved hypothetical protein
1682	DT104_45531	7.31482	-1.69437	5.58e-09	1.34e-07	protein_coding	deoxyribose-phosphate aldolase	chromosome I	HF937208.1	4897610	4898407	gene5033	-	NA	deoC	CCW77248.1	265	deoxyribose-phosphate aldolase
1683	DT104_45541	7.14421	-1.07016	2.03e-06	1.2e-05	protein_coding	thymidine phosphorylase	chromosome I	HF937208.1	4898531	4899853	gene5034	-	NA	deoA	CCW77249.1	440	thymidine phosphorylase
1684	DT104_45561	8.76324	1.42195	3.18e-08	4.49e-07	protein_coding	purine-nucleoside phosphorylase	chromosome I	HF937208.1	4901338	4902057	gene5036	-	NA	deoD	CCW77251.1	239	purine nucleoside phosphorylase
1685	DT104_45611	-0.107786	2.43333	0.00433845	0.00879632	protein_coding	outer membrane protein	chromosome I	HF937208.1	4905879	4906568	gene5040	-	NA		CCW77256.1	229	beta-fimbriae probable major subunit
1686	DT104_45641	3.26483	1.16664	0.00070187	0.00177088	protein_coding	protein Smp	chromosome I	HF937208.1	4908668	4909312	gene5043	-	NA	smp	CCW77259.1	214	putative membrane protein
1687	DT104_45681	7.21595	1.11151	2.45e-06	1.4e-05	protein_coding	energy-dependent translational throttle protein EttA	chromosome I	HF937208.1	4913358	4915025	gene5048	-	NA		CCW77263.1	555	conserved hypothetical ABC transporter
1688	DT104_45771	5.17104	-1.81575	5.29e-08	6.62e-07	protein_coding	cell envelope integrity protein CreD	chromosome I	HF937208.1	4922603	4923952	gene5058	-	NA	creD	CCW77272.1	449	inner membrane protein
1689	DT104_45811	-0.627518	2.41983	0.00938677	0.0174726	protein_coding	fimbrial assembly chaperone	chromosome I	HF937208.1	4928294	4928977	gene5062	-	NA	sthB	CCW77276.1	227	putative fimbrial chaperone protein
1690	DT104_45821	-0.118427	1.87538	0.0273812	0.0456541	protein_coding	fimbrial protein SthA	chromosome I	HF937208.1	4929048	4929593	gene5063	-	NA	sthA	CCW77277.1	181	putative fimbrial protein

## Sheet: Up regulated DEGS
Locus.tag	AveExpr	logFC	P.Value	adj.P.Val	gene_biotype	Description	X.Name	Accession	Start	End	X	Strand	GeneID	Locus	Protein.product	Length	Protein.Name
DT104_00751	5.99769	8.13648	9.55e-10	3.78e-08	protein_coding	L-carnitine/gamma-butyrobetaine antiporter	chromosome I	HF937208.1	86689	88206	gene74	-	NA	caiT	CCW72802.1	505	probable carnitine transporter
DT104_00761	6.03313	7.38496	6.84e-10	3.05e-08	protein_coding	protein FixA	chromosome I	HF937208.1	88687	89457	gene76	-	NA	fixA	CCW72803.1	256	FixA protein
DT104_00771	5.76384	7.34002	6.28e-10	2.96e-08	protein_coding	protein FixB	chromosome I	HF937208.1	89473	90414	gene77	-	NA	fixB	CCW72804.1	313	FixB protein
DT104_39041	9.09333	7.06079	4.07e-14	1.98e-10	protein_coding	asparagine synthetase A	chromosome I	HF937208.1	4161616	4162608	gene4315	-	NA	asnA	CCW76602.1	330	asparagine synthetase A
DT104_00781	6.2443	6.67836	1.48e-10	1.33e-08	protein_coding	oxidoreductase FixC	chromosome I	HF937208.1	90464	91750	gene78	-	NA	fixC	CCW72805.1	428	FixC protein
DT104_00741	6.96639	5.88975	1.12e-10	1.19e-08	protein_coding	crotonobetainyl-CoA dehydrogenase	chromosome I	HF937208.1	85512	86654	gene73	-	NA	caiA	CCW72801.1	380	probable carnitine operon oxidoreductase CaiA
DT104_00791	3.87787	5.46809	4.79e-06	2.44e-05	protein_coding	ferredoxin-like protein FixX	chromosome I	HF937208.1	91747	92034	gene79	-	NA	fixX	CCW72806.1	95	ferredoxin like protein FixX
DT104_00721	6.52969	4.82894	4.31e-10	2.41e-08	protein_coding	ATP-dependent acyl-CoA ligase	chromosome I	HF937208.1	82567	84120	gene71	-	NA	caiC	CCW72799.1	517	probable crotonobetaine/carnitine-CoA ligase
DT104_00711	5.53206	4.81789	1.29e-08	2.37e-07	protein_coding	carnitinyl-CoA dehydratase	chromosome I	HF937208.1	81728	82513	gene70	-	NA	caiD	CCW72798.1	261	carnitine racemase
DT104_07031	9.89036	4.74237	5.59e-12	2.72e-09	protein_coding	asparagine synthase B	chromosome I	HF937208.1	762789	764453	gene776	-	NA	asnB	CCW73415.1	554	asparagine synthetase B
DT104_00731	7.44516	4.62327	1.13e-10	1.19e-08	protein_coding	L-carnitine CoA-transferase	chromosome I	HF937208.1	84183	85400	gene72	-	NA	caiB	CCW72800.1	405	L-carnitine dehydratase
DT104_00701	4.76103	4.53923	4.13e-07	3.26e-06	protein_coding	carnitine operon protein CaiE	chromosome I	HF937208.1	81023	81619	gene69	-	NA	caiE	CCW72797.1	198	carnitine operon protein CaiE
DT104_32341	6.05982	4.2789	1.28e-08	2.36e-07	protein_coding	membrane protein	chromosome I	HF937208.1	3436611	3437942	gene3595	-	NA		CCW75933.1	443	putative membrane transport protein
DT104_32391	4.85768	4.19777	1.92e-08	3.09e-07	protein_coding	serine/threonine dehydratase	chromosome I	HF937208.1	3444646	3445635	gene3600	-	NA	tdcB	CCW75938.1	329	catabolic threonine dehydratase
DT104_27431	3.7075	4.13383	9.19e-08	9.88e-07	protein_coding	hypothetical protein	chromosome I	HF937208.1	2915685	2916878	gene3053	-	NA		CCW75444.1	397	uncharacterized protein DT104_27431
DT104_p0191	1.27865	4.09513	0.000140691	0.000427525	protein_coding	hypothetical protein	plasmid II	HF937209.1	14361	14663	gene5090	-	NA	pefB	CCW77302.1	100	plasmid-encoded fimbriae;regulation
DT104_31511	3.1539	3.90444	3.46e-06	1.87e-05	protein_coding	hypothetical protein	chromosome I	HF937208.1	3350913	3351323	gene3504	-	NA		CCW75850.1	136	hypothetical protein DT104_31511
DT104_44541	4.1657	3.81585	1.34e-07	1.33e-06	protein_coding	ornithine carbamoyltransferase	chromosome I	HF937208.1	4783463	4784467	gene4922	-	NA		CCW77150.1	334	ornithine carbamoyltransferase
DT104_06781	1.87929	3.80394	0.000353274	0.000964411	protein_coding	D-galactarate dehydratase	chromosome I	HF937208.1	735794	736135	gene744	-	NA		CCW73390.1	113	putative hydrolase N-terminus
DT104_27231	7.33307	3.77271	1.19e-09	4.25e-08	protein_coding	ribosome maturation factor RimM	chromosome I	HF937208.1	2885006	2885554	gene3031	-	NA	rimM	CCW75424.1	182	16S rRNA processing protein rimM. Probable 16S rRNA processing protein rimM
DT104_05331	5.87477	3.7436	7.19e-09	1.58e-07	protein_coding	acetylesterase	chromosome I	HF937208.1	586697	587668	gene590	-	NA	aes	CCW73247.1	323	acetyl esterase
DT104_05871	1.05338	3.68597	6.3e-05	0.000215103	protein_coding	membrane protein	chromosome I	HF937208.1	638654	640306	gene646	-	NA		CCW73300.1	550	putative membrane protein
DT104_03661	0.935287	3.64986	0.000393716	0.00106111	protein_coding	glycosyltransferase	chromosome I	HF937208.1	405355	406287	gene408	-	NA	gtrB	CCW73081.1	310	Glycosyltransferase
DT104_05881	0.474398	3.62266	0.00110113	0.00265035	protein_coding	glycosyltransferase	chromosome I	HF937208.1	640287	641213	gene647	-	NA	gtrB	CCW73301.1	308	bactoprenol glucosyl transferase
DT104_24161	5.85519	3.60515	6.44e-08	7.69e-07	protein_coding	diaminopimelate decarboxylase	chromosome I	HF937208.1	2538745	2540142	gene2687	-	NA		CCW75120.1	465	putative amino acid decarboxylase
DT104_44121	1.5425	3.60432	1.38e-05	5.99e-05	protein_coding	myo-inosose-2 dehydratase	chromosome I	HF937208.1	4743164	4744084	gene4883	-	NA	iolE	CCW77110.1	306	inosose dehydratase ec= altname: full=2-keto-myo-inositol dehydratase
DT104_20921	5.28678	3.60348	1.75e-09	5.68e-08	protein_coding	cobalamin biosynthesis protein	chromosome I	HF937208.1	2178409	2179368	gene2340	-	NA	cbiB	CCW74797.1	319	Cobalamin biosynthesis protein
DT104_20901	6.04294	3.59962	6.08e-10	2.96e-08	protein_coding	cobalt-precorrin-5B (C(1))-methyltransferase	chromosome I	HF937208.1	2176627	2177766	gene2338	-	NA	cbiD	CCW74795.1	379	Putative cobalt-precorrin-6A synthase
DT104_20981	7.07888	3.53582	8.6e-11	1.1e-08	protein_coding	propanediol dehydratase large subunit	chromosome I	HF937208.1	2184901	2186565	gene2346	-	NA	dhaB	CCW74803.1	554	glycerol dehydratase large subunit
DT104_09491	4.42523	3.52746	2.66e-07	2.26e-06	protein_coding	30S ribosomal protein S12 methylthiotransferase accessory protein YcaO	chromosome I	HF937208.1	1039674	1041434	gene1051	-	NA		CCW73661.1	586	conserved hypothetical protein
DT104_16041	-0.0820151	3.51658	0.00019524	0.000569782	protein_coding	amino acid-binding protein	chromosome I	HF937208.1	1704177	1704938	gene1763	-	NA		CCW74313.1	253	putative periplasmic amino acid-binding protein
DT104_15441	5.4596	3.50651	9.43e-09	1.92e-07	protein_coding	GFA family protein	chromosome I	HF937208.1	1636690	1637070	gene1700	-	NA		CCW74253.1	126	conserved hypothetical protein
DT104_21381	5.01248	3.50188	1.57e-08	2.68e-07	protein_coding	UDP-glucose 6-dehydrogenase	chromosome I	HF937208.1	2224901	2226067	gene2389	-	NA	udg	CCW74842.1	388	UDP-glucose 6-dehydrogenase
DT104_10501	4.70616	3.49497	1.81e-08	2.97e-07	protein_coding	beta-hydroxydecanoyl-ACP dehydratase	chromosome I	HF937208.1	1138868	1139386	gene1155	-	NA	fabA	CCW73762.1	172	D-3-hydroxydecanoyl-(acyl carrier-protein)
DT104_14011	4.74879	3.49379	1.14e-08	2.22e-07	protein_coding	Bcr/CflA family multidrug efflux MFS transporter	chromosome I	HF937208.1	1487180	1488385	gene1545	-	NA	ydhC	CCW74110.1	401	putative integral membrane transport protein
DT104_42901	7.64424	3.49378	6.59e-12	2.89e-09	protein_coding	AraC family transcriptional regulator	chromosome I	HF937208.1	4614545	4615306	gene4748	-	NA	adiY	CCW76988.1	253	putative AraC family regulatory protein
DT104_34271	7.07522	3.46255	2.35e-11	4.98e-09	protein_coding	30S ribosomal protein S10	chromosome I	HF937208.1	3629544	3629855	gene3806	-	NA	rpsJ	CCW76125.1	103	30S ribosomal subunit protein S10
DT104_44551	4.00609	3.4608	6.05e-05	0.000207748	protein_coding	carbamate kinase	chromosome I	HF937208.1	4784579	4785511	gene4923	-	NA		CCW77151.1	310	carbamate kinase
DT104_27241	6.49875	3.43029	2.37e-10	1.68e-08	protein_coding	30S ribosomal protein S16	chromosome I	HF937208.1	2885573	2885821	gene3032	-	NA	rps16	CCW75425.1	82	30S ribosomal subunit protein S16
DT104_18451	3.13491	3.427	0.00111106	0.00267028	protein_coding	class I SAM-dependent methyltransferase	chromosome I	HF937208.1	1952441	1953097	gene2036	-	NA		CCW74552.1	218	putative uncharacterized protein
DT104_42971	1.73657	3.42517	0.0122173	0.0221553	protein_coding	hypothetical protein	chromosome I	HF937208.1	4625501	4625767	gene4755	-	NA		CCW76995.1	88	hypothetical protein DT104_42971
DT104_20891	4.95214	3.39541	1.28e-07	1.29e-06	protein_coding	cobalt-precorrin-7 (C(5))-methyltransferase	chromosome I	HF937208.1	2176028	2176633	gene2337	-	NA	cbiE	CCW74794.1	201	precorrin-6Y C5,15-methyltransferase
DT104_27221	7.47018	3.35398	7.96e-11	1.05e-08	protein_coding	tRNA (guanosine(37)-N1)-methyltransferase TrmD	chromosome I	HF937208.1	2884194	2884961	gene3030	-	NA	trmD	CCW75423.1	255	Guanine-N1--methyltransferase
DT104_38261	5.06068	3.34984	1.25e-08	2.34e-07	protein_coding	ribonuclease P protein component	chromosome I	HF937208.1	4079718	4080077	gene4231	-	NA	rnpA	CCW76524.1	119	RNase P, protein component
DT104_32371	4.30023	3.33662	2.26e-05	9e-05	protein_coding	propionate kinase	chromosome I	HF937208.1	3442020	3443228	gene3598	-	NA	tdcD	CCW75936.1	402	propionate kinase
DT104_12231	1.75707	3.32253	0.000424628	0.00113436	protein_coding	cold-shock protein CspH	chromosome I	HF937208.1	1311612	1311824	gene1347	-	NA	cspH	CCW73934.1	70	cold shock protein (CspH)
DT104_20881	5.11191	3.30969	8.57e-09	1.79e-07	protein_coding	cobalt-precorrin-6B (C(15))-methyltransferase (decarboxylating)	chromosome I	HF937208.1	2175460	2176038	gene2336	-	NA	cbiT	CCW74793.1	192	precorrin-8W decarboxylase
DT104_38731	2.40632	3.30255	0.00161421	0.00372536	protein_coding	membrane protein	chromosome I	HF937208.1	4127686	4128648	gene4281	-	NA		CCW76571.1	320	hypothetical protein DT104_38731
DT104_05261	4.5874	3.29197	1.4e-07	1.37e-06	protein_coding	adenine phosphoribosyltransferase	chromosome I	HF937208.1	579066	579617	gene581	-	NA	apt	CCW73240.1	183	adenine phosphoribosyltransferase
DT104_00441	6.72004	3.28808	6.74e-08	7.91e-07	protein_coding	30S ribosomal protein S20	chromosome I	HF937208.1	52279	52542	gene43	-	NA	rpsT	CCW72774.1	87	30S ribosomal protein S20
DT104_07241	8.12187	3.27043	1.01e-10	1.19e-08	protein_coding	ornithine decarboxylase SpeF	chromosome I	HF937208.1	787229	789427	gene798	-	NA	speF	CCW73436.1	732	ornithine decarboxylase, inducible
DT104_38741	1.9063	3.26461	0.0133277	0.0239465	protein_coding	RNA-directed DNA polymerase	chromosome I	HF937208.1	4128714	4129583	gene4282	-	NA		CCW76572.1	289	reverse transcriptase
DT104_31271	5.79034	3.2528	1.9e-09	6.07e-08	protein_coding	type VI secretion system tube protein Hcp	chromosome I	HF937208.1	3324230	3324715	gene3478	-	NA		CCW75826.1	161	conserved hypothetical protein
DT104_34261	7.96743	3.24448	2.09e-10	1.59e-08	protein_coding	50S ribosomal protein L3	chromosome I	HF937208.1	3628882	3629511	gene3805	-	NA	rplC	CCW76124.1	209	50S ribosomal subunit protein L3
DT104_p0171	4.77365	3.24122	2.84e-08	4.1e-07	protein_coding	outer membrane usher protein PefC	plasmid II	HF937209.1	10932	13340	gene5088	-	NA	pefC	CCW77300.1	802	plasmid-encoded fimbriae; usher protein
DT104_20911	5.26251	3.19276	4.66e-09	1.17e-07	protein_coding	cobalt-precorrin-8 methylmutase	chromosome I	HF937208.1	2177766	2178398	gene2339	-	NA	cbiC	CCW74796.1	210	precorrin-8X methylmutase
DT104_44131	3.02106	3.18361	1.68e-06	1.02e-05	protein_coding	inositol 2-dehydrogenase	chromosome I	HF937208.1	4744103	4745113	gene4884	-	NA		CCW77111.1	336	inositol 2-dehydrogenase
DT104_31521	4.17792	3.14908	1.27e-06	8.09e-06	protein_coding	hypothetical protein	chromosome I	HF937208.1	3351310	3351714	gene3505	-	NA		CCW75851.1	134	hypothetical protein DT104_31521
DT104_32751	9.28676	3.14525	2.1e-08	3.27e-07	protein_coding	DEAD/DEAH family ATP-dependent RNA helicase	chromosome I	HF937208.1	3479445	3481385	gene3640	-	NA		CCW75974.1	646	ATP-dependent RNA helicase (dead-box protein)
DT104_20931	6.91107	3.07881	4.77e-10	2.6e-08	protein_coding	cobyrinic acid a%2Cc-diamide synthase	chromosome I	HF937208.1	2179365	2180744	gene2341	-	NA	cbiA	CCW74798.1	459	Cobyrinic acid A,C-diamide synthase
DT104_20991	5.82515	3.0538	1.27e-08	2.36e-07	protein_coding	propanediol dehydratase medium subunit	chromosome I	HF937208.1	2186576	2187250	gene2347	-	NA	pduD	CCW74804.1	224	diol dehydratase medium subunit
DT104_45281	4.87451	3.04758	2.18e-07	1.94e-06	protein_coding	PTS mannose transporter subunit IID	chromosome I	HF937208.1	4872824	4873660	gene5004	-	NA		CCW77223.1	278	PTS transport system, IID component
DT104_20961	4.23537	3.03811	7.54e-08	8.5e-07	protein_coding	propanediol utilization microcompartment protein PduA	chromosome I	HF937208.1	2183789	2184073	gene2344	-	NA	pduA	CCW74801.1	94	putative propanediol utilization protein
DT104_14031	4.6585	3.00116	6.52e-07	4.76e-06	protein_coding	PurR family transcriptional regulator	chromosome I	HF937208.1	1489427	1490452	gene1547	-	NA	purR	CCW74112.1	341	purine nucleotide synthesis repressor
DT104_36971	4.29809	3.00035	5.04e-08	6.4e-07	protein_coding	O-antigen ligase WaaL	chromosome I	HF937208.1	3942165	3943379	gene4097	-	NA	waaL	CCW76395.1	404	O-antigen ligase
DT104_38281	7.15102	2.99262	6.19e-10	2.96e-08	protein_coding	membrane protein insertase YidC	chromosome I	HF937208.1	4080301	4081947	gene4233	-	NA	yidC	CCW76526.1	548	putative membrane protein
DT104_08361	4.7487	2.98595	9.96e-09	2.01e-07	protein_coding	ATP-dependent RNA helicase RhlE	chromosome I	HF937208.1	909283	910647	gene925	-	NA	rhlE	CCW73548.1	454	putative ATP-dependent RNA helicase rhlE
DT104_31261	4.71641	2.97995	7.14e-08	8.25e-07	protein_coding	anti-adapter protein IraD	chromosome I	HF937208.1	3323850	3324230	gene3477	-	NA		CCW75825.1	126	conserved hypothetical protein
DT104_42661	2.05164	2.97863	2.18e-05	8.73e-05	protein_coding	CidA/LrgA family protein	chromosome I	HF937208.1	4587284	4587694	gene4724	-	NA		CCW76964.1	136	putative membrane protein
DT104_38271	3.69445	2.97658	5.33e-07	4.04e-06	protein_coding	membrane protein insertion efficiency factor YidD	chromosome I	HF937208.1	4080041	4080298	gene4232	-	NA		CCW76525.1	85	conserved hypothetical protein
DT104_21011	5.82178	2.97638	1.13e-09	4.11e-08	protein_coding	diol dehydratase reactivase subunit alpha	chromosome I	HF937208.1	2187796	2189628	gene2349	-	NA	pduG	CCW74806.1	610	propanediol utilization protein
DT104_24331	0.583531	2.96065	0.00159018	0.00368164	protein_coding	CPBP family intramembrane metalloprotease	chromosome I	HF937208.1	2555348	2556004	gene2704	-	NA		CCW75137.1	218	conserved hypothetical protein
DT104_08541	0.70248	2.95087	0.00178061	0.0040304	protein_coding	membrane protein	chromosome I	HF937208.1	930934	931677	gene944	-	NA		CCW73566.1	247	conserved hypothetical protein
DT104_44531	3.86772	2.94472	1.84e-06	1.1e-05	protein_coding	YfcC family protein	chromosome I	HF937208.1	4782004	4783407	gene4921	-	NA		CCW77149.1	467	putative membrane protein
DT104_33771	4.54642	2.93387	5.64e-07	4.24e-06	protein_coding	Fis family transcriptional regulator	chromosome I	HF937208.1	3589526	3589822	gene3750	-	NA	fis	CCW76076.1	98	Fis DNA-binding protein
DT104_35311	7.00129	2.92951	5.43e-10	2.81e-08	protein_coding	hypothetical protein	chromosome I	HF937208.1	3750761	3751522	gene3920	-	NA		CCW76229.1	253	conserved hypothetical protein
DT104_04901	3.19995	2.91923	7.06e-06	3.38e-05	protein_coding	muropeptide transporter AmpG	chromosome I	HF937208.1	537422	538897	gene538	-	NA	ampG	CCW73204.1	491	AmpG protein
DT104_24581	5.54445	2.89592	1.08e-06	7.07e-06	protein_coding	lipid A biosynthesis palmitoleoyl acyltransferase	chromosome I	HF937208.1	2582041	2582961	gene2730	-	NA		CCW75161.1	306	putative acyltransferase
DT104_44561	4.85796	2.88937	8.23e-06	3.86e-05	protein_coding	arginine deiminase	chromosome I	HF937208.1	4785522	4786742	gene4924	-	NA		CCW77152.1	406	arginine deiminase
DT104_34251	7.39867	2.88735	1.53e-09	5.18e-08	protein_coding	50S ribosomal protein L4	chromosome I	HF937208.1	3628266	3628871	gene3804	-	NA	rplD	CCW76123.1	201	50S ribosomal subunit protein L4
DT104_20631	1.69724	2.88004	0.00152589	0.00354802	protein_coding	peptidase	chromosome I	HF937208.1	2151401	2151874	gene2304	-	NA		CCW74768.1	157	conserved hypothetical protein
DT104_21261	4.88562	2.87131	1.45e-07	1.4e-06	protein_coding	APC family permease	chromosome I	HF937208.1	2212770	2214134	gene2377	-	NA	yeeF	CCW74830.1	454	putative amino acid transporter protein
DT104_34241	6.84572	2.85095	1.01e-09	3.88e-08	protein_coding	50S ribosomal protein L23	chromosome I	HF937208.1	3627967	3628269	gene3803	-	NA	rplW	CCW76122.1	100	50S ribosomal subunit protein L23
DT104_21001	5.23701	2.84705	1.17e-08	2.25e-07	protein_coding	propanediol dehydratase small subunit	chromosome I	HF937208.1	2187265	2187786	gene2348	-	NA	pduE	CCW74805.1	173	diol dehydratase small subunit
DT104_37181	2.52916	2.83912	3.63e-05	0.000133652	protein_coding	ribonuclease PH	chromosome I	HF937208.1	3960554	3961270	gene4118	-	NA	rph	CCW76416.1	238	RNase PH
DT104_32061	5.88127	2.8324	1.55e-07	1.48e-06	protein_coding	30S ribosomal protein S21	chromosome I	HF937208.1	3407315	3407530	gene3563	-	NA	rpsU	CCW75905.1	71	30S ribosomal subunit protein S21
DT104_00201	1.13139	2.83061	0.0005213	0.00136047	protein_coding	fimbrial protein BcfA	chromosome I	HF937208.1	24469	25011	gene20	-	NA	bcfA	CCW72752.1	180	fimbrial subunit
DT104_06791	4.30949	2.82371	3.09e-05	0.000117369	protein_coding	carbohydrate hydrolase	chromosome I	HF937208.1	736152	737324	gene745	-	NA		CCW73391.1	390	putative hydrolase C-terminus
DT104_14671	3.54539	2.8037	3.07e-06	1.69e-05	protein_coding	dimethylsulfoxide reductase%2C chain B	chromosome I	HF937208.1	1555206	1555823	gene1618	-	NA		CCW74176.1	205	putative anaerobic dimethyl sulfoxide reductase
DT104_22661	5.27649	2.7877	3.39e-08	4.73e-07	protein_coding	multiphosphoryl transfer protein	chromosome I	HF937208.1	2373711	2374841	gene2523	-	NA	fruB	CCW74969.1	376	pts system, fructose-specific IIA/FPR component
DT104_45431	3.40164	2.77355	1.01e-05	4.62e-05	protein_coding	16S rRNA methyltransferase	chromosome I	HF937208.1	4887335	4888363	gene5022	-	NA		CCW77238.1	342	conserved hypothetical protein
DT104_20851	6.42825	2.765	5.86e-09	1.38e-07	protein_coding	cobalt-factor III C(17)-methyltransferase	chromosome I	HF937208.1	2172942	2173667	gene2333	-	NA	cbiH	CCW74790.1	241	precorrin-3 C17-methyltransferase
DT104_p0111	2.32267	2.75985	6.11e-05	0.000209576	protein_coding	thiol:disulfide interchange protein	plasmid II	HF937209.1	6670	7323	gene5082	-	NA	srgA	CCW77294.1	217	sdiA-regulated gene; putative thiol-disulfide isomerase or thioredoxin
DT104_45291	5.47395	2.74664	1.4e-08	2.49e-07	protein_coding	glucosamine--fructose-6-phosphate aminotransferase	chromosome I	HF937208.1	4873673	4874734	gene5005	-	NA		CCW77224.1	353	putative sugar isomerase
DT104_24541	5.40344	2.74329	1.88e-07	1.73e-06	protein_coding	phosphoglycerate transporter protein	chromosome I	HF937208.1	2579610	2581001	gene2727	-	NA	pgtP	CCW75158.1	463	phosphoglycerate transporter protein
DT104_20791	5.50343	2.73601	1.81e-08	2.97e-07	protein_coding	cobalt transporter CbiQ	chromosome I	HF937208.1	2168966	2169643	gene2327	-	NA	cbiQ	CCW74784.1	225	putative cobalt transport protein
DT104_27681	2.96929	2.72838	8.17e-05	0.000268979	protein_coding	hypothetical protein	chromosome I	HF937208.1	2943026	2943664	gene3079	-	NA		CCW75468.1	212	putative cytoplasmic protein
DT104_35321	5.78482	2.71831	2.86e-08	4.11e-07	protein_coding	membrane protein	chromosome I	HF937208.1	3751576	3752547	gene3921	-	NA		CCW76230.1	323	putative membrane protein
DT104_20861	6.88646	2.71496	3.2e-10	2.02e-08	protein_coding	cobalt-precorrin 5A hydrolase	chromosome I	HF937208.1	2173667	2174722	gene2334	-	NA	cbiG	CCW74791.1	351	cobalamin biosynthesis protein
DT104_24151	5.08753	2.71125	3.49e-06	1.88e-05	protein_coding	amino acid transporter	chromosome I	HF937208.1	2537233	2538654	gene2686	-	NA		CCW75119.1	473	putative amino acid transporter
DT104_20841	6.01195	2.68515	6.05e-08	7.3e-07	protein_coding	cobalt-precorrin-6A/precorrin-6x reductase	chromosome I	HF937208.1	2172154	2172945	gene2332	-	NA	cbiJ	CCW74789.1	263	cobalt-precorrin-6a reductase
DT104_31131	0.96016	2.68045	0.00128937	0.003061	protein_coding	lactoylglutathione lyase	chromosome I	HF937208.1	3309638	3310072	gene3464	-	NA		CCW75812.1	144	conserved hypothetical protein
DT104_10511	5.65466	2.67986	5.58e-08	6.92e-07	protein_coding	Lon protease family protein	chromosome I	HF937208.1	1139455	1141215	gene1156	-	NA		CCW73763.1	528	conserved hypothetical protein
DT104_10411	4.08469	2.67033	1.15e-06	7.46e-06	protein_coding	quinone-dependent dihydroorotate dehydrogenase	chromosome I	HF937208.1	1127921	1128931	gene1146	-	NA	pyrD	CCW73753.1	336	dihydroorotate dehydrogenase
DT104_13041	4.84218	2.66997	2.08e-08	3.26e-07	protein_coding	DUF481 domain-containing protein	chromosome I	HF937208.1	1387803	1388561	gene1441	-	NA		CCW74014.1	252	putative outer membrane protein
DT104_34341	7.84362	2.66954	2.37e-09	7.29e-08	protein_coding	30S ribosomal protein S12	chromosome I	HF937208.1	3635660	3636034	gene3816	-	NA	rpsL	CCW76132.1	124	30S ribosomal subunit protein S12
DT104_23551	5.30039	2.66361	2.38e-08	3.6e-07	protein_coding	UDP-4-amino-4-deoxy-L-arabinose--oxoglutarate aminotransferase	chromosome I	HF937208.1	2471433	2472590	gene2621	-	NA		CCW75059.1	385	putative lipopolysaccharide biosynthesis protein
DT104_25771	5.9292	2.66213	1.03e-08	2.03e-07	protein_coding	bifunctional tRNA (adenosine(37)-C2)-methyltransferase TrmG/ribosomal RNA large subunit methyltransferase RlmN	chromosome I	HF937208.1	2726888	2728054	gene2867	-	NA	yfgB	CCW75278.1	388	conserved hypothetical protein
DT104_35331	6.62369	2.65487	4.03e-08	5.42e-07	protein_coding	phosphotriesterase	chromosome I	HF937208.1	3752544	3753578	gene3922	-	NA		CCW76231.1	344	puative phophotriesterase
DT104_06561	4.73404	2.65363	3.42e-07	2.78e-06	protein_coding	anaerobic C4-dicarboxylate transporter DcuC	chromosome I	HF937208.1	714241	715626	gene722	-	NA	dcuC	CCW73368.1	417	C4-dicarboxylate anaerobic carrier
DT104_00431	1.07815	2.65015	0.00151744	0.00353512	protein_coding	MFS transporter	chromosome I	HF937208.1	50450	51823	gene42	-	NA		CCW72773.1	457	putative transport protein
DT104_39021	5.25149	2.64257	6.83e-07	4.93e-06	protein_coding	FMN-binding protein MioC	chromosome I	HF937208.1	4160474	4160917	gene4313	-	NA	mioC	CCW76600.1	147	MioC protein
DT104_32961	7.23977	2.63404	2.18e-10	1.63e-08	protein_coding	50S ribosomal protein L27	chromosome I	HF937208.1	3505762	3506019	gene3664	-	NA	rpmA	CCW75995.1	85	50S ribosomal subunit protein L27
DT104_05661	3.80747	2.61895	5.84e-05	0.000201939	protein_coding	UDP-2%2C3-diacylglucosamine hydrolase	chromosome I	HF937208.1	621593	622315	gene624	-	NA	ybbF	CCW73280.1	240	conserved hypothetical protein
DT104_04491	4.11284	2.60296	3.44e-05	0.000127828	protein_coding	tRNA preQ1(34) S-adenosylmethionine ribosyltransferase-isomerase QueA	chromosome I	HF937208.1	498382	499446	gene494	-	NA	queA	CCW73163.1	354	S-adenosylmethionine:tRNA ribosyltransferase-isomerase
DT104_32971	7.94074	2.58712	3.54e-10	2.14e-08	protein_coding	50S ribosomal protein L21	chromosome I	HF937208.1	3506039	3506350	gene3665	-	NA	rplU	CCW75996.1	103	50S ribosomal subunit protein L21
DT104_34231	8.16802	2.58509	9.71e-10	3.81e-08	protein_coding	50S ribosomal protein L2	chromosome I	HF937208.1	3627128	3627949	gene3802	-	NA	rplB	CCW76121.1	273	50S ribosomal subunit protein L2
DT104_12141	5.92596	2.5592	3.09e-09	8.64e-08	protein_coding	tRNA 2-thiouridine(34) synthase MnmA	chromosome I	HF937208.1	1302369	1303475	gene1336	-	NA	trmU	CCW73925.1	383	5-methylaminomethyl-2-thiouridylate-methyltransferase
DT104_p0131	2.77695	2.55557	9.36e-05	0.00030287	protein_coding	hypothetical protein	plasmid II	HF937209.1	7903	8115	gene5084	-	NA	pefI	CCW77296.1	70	plasmid-encoded fimbriae; regulatory
DT104_17481	7.70174	2.54452	1.35e-10	1.32e-08	protein_coding	ribose-phosphate pyrophosphokinase	chromosome I	HF937208.1	1858583	1859530	gene1929	-	NA	prsA	CCW74456.1	315	Phosphoribosyl pyrophosphate synthetase
DT104_25701	1.26059	2.54082	0.0018028	0.00407685	protein_coding	hypothetical protein	chromosome I	HF937208.1	2719338	2719559	gene2859	-	NA		CCW75271.1	73	conserved hypothetical protein
DT104_38511	6.39786	2.5308	5.21e-09	1.27e-07	protein_coding	ATP-dependent endonuclease	chromosome I	HF937208.1	4103635	4105560	gene4253	-	NA		CCW76549.1	641	putative exonuclease
DT104_34221	6.56292	2.52815	2.51e-08	3.75e-07	protein_coding	30S ribosomal protein S19	chromosome I	HF937208.1	3626833	3627111	gene3801	-	NA	rpsS	CCW76120.1	92	30S ribosomal subunit protein S19
DT104_23541	3.46144	2.52239	1.48e-05	6.3e-05	protein_coding	histidine phosphatase family protein	chromosome I	HF937208.1	2470547	2471152	gene2620	-	NA	ais	CCW75058.1	201	Ais protein
DT104_18441	3.61925	2.51711	1.55e-05	6.54e-05	protein_coding	hypothetical protein	chromosome I	HF937208.1	1951060	1951959	gene2034	-	NA		CCW74551.1	299	hypothetical protein DT104_18441
DT104_03171	3.71242	2.51674	2.04e-06	1.21e-05	protein_coding	xanthine phosphoribosyltransferase	chromosome I	HF937208.1	359398	359856	gene337	-	NA	gpt	CCW73033.1	152	xanthine-guanine phosphoribosyltransferase
DT104_31011	4.86645	2.51295	3.5e-07	2.83e-06	protein_coding	YggW family oxidoreductase	chromosome I	HF937208.1	3296372	3297508	gene3449	-	NA		CCW75800.1	378	possible oxygen-independent coproporphyrinogen III oxidase
DT104_33761	6.64603	2.50269	5.1e-10	2.7e-08	protein_coding	tRNA dihydrouridine synthase DusB	chromosome I	HF937208.1	3588535	3589500	gene3749	-	NA	yhdG	CCW76075.1	321	conserved hypothetical protein
DT104_32361	5.57423	2.50222	9.63e-05	0.000310207	protein_coding	formate C-acetyltransferase	chromosome I	HF937208.1	3439692	3441986	gene3597	-	NA	tdcE	CCW75935.1	764	probable formate acetyltransferase
DT104_20831	6.67379	2.50006	1.38e-08	2.48e-07	protein_coding	sirohydrochlorin cobaltochelatase	chromosome I	HF937208.1	2171357	2172151	gene2331	-	NA	cbiK	CCW74788.1	264	sirohydrochlorin cobaltochelatase
DT104_43801	6.64361	2.49922	5.24e-08	6.6e-07	protein_coding	primosomal replication protein N	chromosome I	HF937208.1	4707110	4707424	gene4847	-	NA	priB	CCW77078.1	104	primosomal replication protein N
DT104_41421	3.3811	2.49151	0.00160788	0.00371379	protein_coding	type I pantothenate kinase	chromosome I	HF937208.1	4435600	4436550	gene4584	-	NA	coaA	CCW76840.1	316	pantothenate kinase
DT104_42671	2.99176	2.47864	0.000229779	0.000658719	protein_coding	LrgB family protein	chromosome I	HF937208.1	4587687	4588376	gene4725	-	NA		CCW76965.1	229	putative membrane protein
DT104_24411	4.90882	2.47343	1.92e-08	3.09e-07	protein_coding	50S ribosomal protein L3 N(5)-glutamine methyltransferase	chromosome I	HF937208.1	2563142	2564074	gene2712	-	NA		CCW75145.1	310	conserved hypothetical protein
DT104_28991	1.09186	2.47136	0.00530579	0.0105164	protein_coding	hypothetical protein	chromosome I	HF937208.1	3080941	3081288	gene3227	-	NA		CCW75599.1	115	putative product
DT104_25401	7.99422	2.46457	1.1e-09	4.05e-08	protein_coding	outer membrane protein assembly factor BamC	chromosome I	HF937208.1	2670471	2671505	gene2824	-	NA	nlpB	CCW75241.1	344	putative lipoprotein
DT104_20821	5.96849	2.45954	7.07e-09	1.56e-07	protein_coding	cobalt-precorrin-2 C(20)-methyltransferase	chromosome I	HF937208.1	2170647	2171360	gene2330	-	NA		CCW74787.1	189	cobalt-precorrin-2 c(20)-methyltransferase ec=
DT104_37341	2.30609	2.45543	0.000216711	0.000625312	protein_coding	glycoside-pentoside-hexuronide family transporter	chromosome I	HF937208.1	3980781	3982163	gene4136	-	NA	yicJ	CCW76432.1	460	sodium:galactoside family symporter
DT104_34331	7.99313	2.45378	4.29e-10	2.41e-08	protein_coding	30S ribosomal protein S7	chromosome I	HF937208.1	3635094	3635564	gene3815	-	NA	rpsG	CCW76131.1	156	30S ribosomal subunit protein S7
DT104_37711	4.18724	2.45213	1.74e-05	7.24e-05	protein_coding	hexose phosphate transporter	chromosome I	HF937208.1	4020055	4021446	gene4176	-	NA	uhpT	CCW76469.1	463	hexosephosphate transport protein
DT104_36341	11.386	2.44644	1.58e-05	6.65e-05	protein_coding	cold-shock protein	chromosome I	HF937208.1	3870314	3870526	gene4029	-	NA	cspA	CCW76332.1	70	cold shock protein
DT104_07411	0.145734	2.44585	0.0057745	0.0113348	protein_coding	UDP-galactopyranose mutase	chromosome I	HF937208.1	807868	809019	gene817	-	NA	glf	CCW73453.1	383	putative udp-galactopyranose mutase
DT104_05651	1.91102	2.43922	0.000780224	0.00195036	protein_coding	5-(carboxyamino)imidazole ribonucleotide mutase	chromosome I	HF937208.1	620966	621475	gene622	-	NA	purE	CCW73279.1	169	phosphoribosylaminoimidazole carboxylase catalytic subunit
DT104_45611	-0.107786	2.43333	0.00433845	0.00879632	protein_coding	outer membrane protein	chromosome I	HF937208.1	4905879	4906568	gene5040	-	NA		CCW77256.1	229	beta-fimbriae probable major subunit
DT104_25811	4.37184	2.42784	1.02e-06	6.78e-06	protein_coding	dimethylsulfoxide reductase%2C chain B	chromosome I	HF937208.1	2730478	2731107	gene2871	-	NA		CCW75282.1	209	putative anaerobic reductase component
DT104_43161	4.7255	2.42121	7.57e-07	5.33e-06	protein_coding	protein-disulfide reductase DsbD	chromosome I	HF937208.1	4643577	4645280	gene4777	-	NA	dsbD	CCW77014.1	567	thiol:disulfide interchange protein DsbD
DT104_45811	-0.627518	2.41983	0.00938677	0.0174726	protein_coding	fimbrial assembly chaperone	chromosome I	HF937208.1	4928294	4928977	gene5062	-	NA	sthB	CCW77276.1	227	putative fimbrial chaperone protein
DT104_10431	3.32478	2.41976	4.79e-06	2.44e-05	protein_coding	hypothetical protein	chromosome I	HF937208.1	1129636	1130745	gene1148	-	NA		CCW73755.1	369	conserved hypothetical protein
DT104_12221	3.96441	2.41598	3.93e-07	3.14e-06	protein_coding	lipoprotein	chromosome I	HF937208.1	1310676	1311197	gene1346	-	NA	envE	CCW73933.1	173	putative lipoprotein
DT104_01181	4.94784	2.41396	0.000153345	0.000461078	protein_coding	2-isopropylmalate synthase	chromosome I	HF937208.1	132170	133741	gene118	-	NA	leuA	CCW72839.1	523	2-isopropylmalate synthase
DT104_41971	2.6142	2.40826	0.000100815	0.000320997	protein_coding	membrane protein	chromosome I	HF937208.1	4501351	4502898	gene4652	-	NA		CCW76895.1	515	hypothetical protein DT104_41971
DT104_01891	6.08147	2.40819	7.95e-09	1.7e-07	protein_coding	polynucleotide adenylyltransferase PcnB	chromosome I	HF937208.1	213877	215295	gene193	-	NA	pcnB	CCW72906.1	472	poly(A) polymerase
DT104_17881	4.33725	2.4007	1.82e-06	1.09e-05	protein_coding	tRNA (adenosine(37)-N6)-threonylcarbamoyltransferase complex dimerization subunit type 1 TsaB	chromosome I	HF937208.1	1898587	1899282	gene1970	-	NA		CCW74496.1	231	conserved hypothetical protein
DT104_37121	7.49908	2.39032	1.71e-09	5.59e-08	protein_coding	50S ribosomal protein L28	chromosome I	HF937208.1	3956101	3956337	gene4112	-	NA	rpmB	CCW76410.1	78	50S ribosomal subunit protein L28
DT104_17461	5.4585	2.38061	1.4e-07	1.37e-06	protein_coding	outer membrane lipoprotein LolB	chromosome I	HF937208.1	1856846	1857469	gene1927	-	NA	hemM	CCW74454.1	207	Outer-membrane lipoprotein LolB precursor
DT104_32331	6.94279	2.3713	7.96e-09	1.7e-07	protein_coding	serine dehydratase subunit alpha family protein	chromosome I	HF937208.1	3435275	3436585	gene3594	-	NA		CCW75932.1	436	conserved hypothetical protein
DT104_12481	5.61168	2.36809	5.35e-08	6.67e-07	protein_coding	leucine efflux protein	chromosome I	HF937208.1	1331375	1332013	gene1375	-	NA		CCW73958.1	212	putative membrane transport protein
DT104_05891	0.920214	2.36366	0.00690917	0.0133092	protein_coding	GtrA family protein	chromosome I	HF937208.1	641210	641572	gene648	-	NA	gtrA	CCW73302.1	120	bactoprenol-linked glucose translocase
DT104_09481	7.09154	2.35867	1.46e-09	5.01e-08	protein_coding	formate transporter FocA	chromosome I	HF937208.1	1038412	1039269	gene1050	-	NA	focA	CCW73660.1	285	probable formate transporter (formate channel)
DT104_21561	6.16109	2.3531	3.52e-09	9.66e-08	protein_coding	dTDP-glucose 4%2C6-dehydratase	chromosome I	HF937208.1	2245149	2246234	gene2408	-	NA	rfbB	CCW74860.1	361	dTDP-glucose 4,6-dehydratase
DT104_19111	0.818804	2.34933	0.00485945	0.00975099	protein_coding	hypothetical protein	chromosome I	HF937208.1	2018584	2019480	gene2129	-	NA		CCW74617.1	298	putative cytoplasmic protein
DT104_34171	8.49771	2.34633	1.34e-09	4.72e-08	protein_coding	50S ribosomal protein L14	chromosome I	HF937208.1	3624364	3624735	gene3795	-	NA	rplN	CCW76115.1	123	50S ribosomal subunit protein L14
DT104_14221	7.81177	2.34348	6.75e-09	1.51e-07	protein_coding	tyrosine--tRNA ligase	chromosome I	HF937208.1	1504994	1506268	gene1568	-	NA	tyrS	CCW74131.1	424	tyrosyl-tRNA synthetase
DT104_11541	3.43816	2.34307	0.000268048	0.000756385	protein_coding	flagellar basal body rod protein FlgC	chromosome I	HF937208.1	1239446	1239850	gene1275	-	NA	flgC	CCW73865.1	134	putative flagellar basal-body rod protein FlgC (proximal rod protein)
DT104_36111	1.96323	2.33734	0.000290283	0.000810659	protein_coding	transporter	chromosome I	HF937208.1	3842806	3844104	gene4003	-	NA	yhjV	CCW76309.1	432	putative amino acid permease
DT104_22651	4.69091	2.33677	2.13e-07	1.91e-06	protein_coding	1-phosphofructokinase	chromosome I	HF937208.1	2372773	2373711	gene2522	-	NA	fruK	CCW74968.1	285	1-phosphofructokinase
DT104_36101	0.119714	2.33404	0.00730246	0.0139343	protein_coding	PLP-dependent transferase	chromosome I	HF937208.1	3842548	3842688	gene4002	-	NA		CCW76308.1	46	uncharacterized protein DT104_36101
DT104_14971	3.50303	2.32499	1.49e-05	6.32e-05	protein_coding	hypothetical protein	chromosome I	HF937208.1	1585568	1586515	gene1650	-	NA		CCW74206.1	315	putative membrane protein
DT104_38411	0.378314	2.32459	0.00317727	0.00667871	protein_coding	conjugal transfer protein TraH	chromosome I	HF937208.1	4095286	4096710	gene4246	-	NA		CCW76539.1	474	putative pilus assembly protein
DT104_20811	6.17949	2.32423	3.62e-08	4.99e-07	protein_coding	cobalt transporter CbiM	chromosome I	HF937208.1	2169913	2170650	gene2329	-	NA	cbiM	CCW74786.1	250	cobalamin biosynthesis protein
DT104_34151	8.89466	2.32244	3.8e-09	1.01e-07	protein_coding	50S ribosomal protein L5	chromosome I	HF937208.1	3623485	3624024	gene3793	-	NA	rplE	CCW76113.1	179	50S ribosomal subunit protein L5
DT104_05801	2.0887	2.32183	0.000275534	0.000774362	protein_coding	DNA-binding response regulator	chromosome I	HF937208.1	634106	634738	gene639	-	NA	fimZ	CCW73294.1	210	probable transcriptional regulator (FimXZ protein)
DT104_01881	3.45021	2.3208	2.55e-06	1.44e-05	protein_coding	2-amino-4-hydroxy-6-hydroxymethyldihydropteridine diphosphokinase	chromosome I	HF937208.1	213401	213880	gene192	-	NA	folK	CCW72905.1	159	2-amino-4-hydroxy-6-hydroxymethyldihydropteridinepyrophosphokinase
DT104_18151	4.23544	2.31603	8.36e-07	5.79e-06	protein_coding	16S rRNA (cytosine(1407)-C(5))-methyltransferase RsmF	chromosome I	HF937208.1	1929400	1930839	gene2001	-	NA		CCW74523.1	479	conserved hypothetical protein
DT104_11531	2.89586	2.31404	0.000147431	0.000444672	protein_coding	flagellar biosynthesis protein FlgB	chromosome I	HF937208.1	1239026	1239442	gene1274	-	NA	flgB	CCW73864.1	138	putative flagellar basal-body rod protein FlgB (proximal rod protein)
DT104_24281	5.46754	2.31288	8.81e-08	9.56e-07	protein_coding	arabinose transporter	chromosome I	HF937208.1	2552073	2553251	gene2699	-	NA		CCW75132.1	392	putative transmembrane transporter
DT104_36401	6.35921	2.30959	4.34e-09	1.11e-07	protein_coding	glycine--tRNA ligase subunit alpha	chromosome I	HF937208.1	3875724	3876635	gene4036	-	NA	glyQ	CCW76338.1	303	glycine-tRNA synthetase, alpha subunit
DT104_11341	4.84237	2.30706	5.84e-08	7.11e-07	protein_coding	lipid A biosynthesis lauroyl acyltransferase	chromosome I	HF937208.1	1223394	1224314	gene1254	-	NA	htrB	CCW73845.1	306	lipid A biosynthesis lauroyl acyltransferase
DT104_14231	5.48772	2.30591	2.58e-08	3.82e-07	protein_coding	pyridoxamine kinase	chromosome I	HF937208.1	1506328	1507188	gene1569	-	NA	pdxY	CCW74132.1	286	pyridoxamine kinase
DT104_24931	5.04596	2.30578	2.63e-07	2.25e-06	protein_coding	cysteine synthase B	chromosome I	HF937208.1	2619130	2620041	gene2774	-	NA	cysM	CCW75194.1	303	cysteine synthase B
DT104_42951	7.43698	2.30479	0.000563176	0.00146035	protein_coding	fumarate hydratase class I	chromosome I	HF937208.1	4622272	4623918	gene4753	-	NA	fumB	CCW76993.1	548	fumarate hydratase class I
DT104_39011	6.11529	2.30353	9.36e-08	9.96e-07	protein_coding	tRNA uridine-5-carboxymethylaminomethyl(34) synthesis enzyme MnmG	chromosome I	HF937208.1	4158206	4160095	gene4312	-	NA	gidA	CCW76599.1	629	glucose inhibited division protein
DT104_21821	4.84036	2.30337	1.88e-06	1.12e-05	protein_coding	uridine kinase	chromosome I	HF937208.1	2275213	2275854	gene2434	-	NA	udk	CCW74885.1	213	Uridine kinase
DT104_23931	8.08152	2.30297	4.1e-09	1.07e-07	protein_coding	acetate kinase	chromosome I	HF937208.1	2515419	2516621	gene2662	-	NA	ackA	CCW75097.1	400	Acetate kinase
DT104_14531	3.02532	2.29536	3.87e-05	0.000141493	protein_coding	multidrug transporter subunit MdtJ	chromosome I	HF937208.1	1541666	1542028	gene1602	-	NA		CCW74162.1	120	putative conserved membrane protein
DT104_34161	7.92155	2.29481	2.23e-08	3.44e-07	protein_coding	50S ribosomal protein L24	chromosome I	HF937208.1	3624039	3624353	gene3794	-	NA	rplX	CCW76114.1	104	50S ribosomal subunit protein L24
DT104_32401	4.7201	2.29222	1.53e-05	6.46e-05	protein_coding	transcriptional regulator TdcA	chromosome I	HF937208.1	3445733	3446671	gene3601	-	NA	tdcA	CCW75939.1	312	TDC operon transcriptional activator
DT104_17151	5.64143	2.28969	1.1e-07	1.13e-06	protein_coding	peptide ABC transporter permease	chromosome I	HF937208.1	1818851	1819771	gene1887	-	NA	oppB	CCW74423.1	306	oligopeptide transport system permease protein (OppB)
DT104_05341	4.76374	2.28844	2.02e-07	1.82e-06	protein_coding	inosine/guanosine kinase	chromosome I	HF937208.1	587821	589125	gene591	-	NA	gsk	CCW73248.1	434	inosine-guanosine kinase
DT104_07681	4.0566	2.28757	1.58e-06	9.69e-06	protein_coding	colicin transporter	chromosome I	HF937208.1	837974	838402	gene846	-	NA	tolR	CCW73480.1	142	tolR protein
DT104_09161	7.76983	2.28645	7.22e-08	8.29e-07	protein_coding	virulence protein VirK	chromosome I	HF937208.1	998489	999457	gene1013	-	NA	ybjX	CCW73628.1	322	putative virK protein
DT104_44191	1.83334	2.28428	0.000565685	0.0014653	protein_coding	inositol 2-dehydrogenase	chromosome I	HF937208.1	4753086	4754108	gene4890	-	NA		CCW77117.1	340	myo-inositol 2-dehydrogenase
DT104_38251	5.96956	2.28206	3.05e-08	4.36e-07	protein_coding	50S ribosomal protein L34	chromosome I	HF937208.1	4079561	4079701	gene4230	-	NA	rpmH	CCW76523.1	46	50s ribosomal protein l34
DT104_41891	3.185	2.27636	7.16e-05	0.000239724	protein_coding	hypothetical protein	chromosome I	HF937208.1	4494823	4495551	gene4644	-	NA		CCW76887.1	242	hypothetical protein DT104_41891
DT104_07671	5.26531	2.27609	6.48e-08	7.72e-07	protein_coding	Tol-Pal system subunit TolQ	chromosome I	HF937208.1	837278	837970	gene845	-	NA	tolQ	CCW73479.1	230	TolQ protein
DT104_29841	3.99481	2.27603	1.71e-06	1.04e-05	protein_coding	EamA family transporter RarD	chromosome I	HF937208.1	3171882	3172769	gene3318	-	NA		CCW75684.1	295	putative membrane protein
DT104_23561	4.96672	2.27485	1.95e-07	1.77e-06	protein_coding	undecaprenyl-phosphate 4-deoxy-4-formamido-L-arabinose transferase	chromosome I	HF937208.1	2472593	2473576	gene2622	-	NA	pmrF	CCW75060.1	327	putative lipopolysaccharide modification protein
DT104_17471	6.14977	2.27238	4.95e-09	1.22e-07	protein_coding	4-diphosphocytidyl-2C-methyl-D-erythritol kinase	chromosome I	HF937208.1	1857466	1858317	gene1928	-	NA	ipk	CCW74455.1	283	4-diphosphocytidyl-2-C-methyl-D-erythritol kinase
DT104_07231	6.33356	2.27202	3.62e-08	4.99e-07	protein_coding	putrescine-ornithine antiporter	chromosome I	HF937208.1	785913	787232	gene797	-	NA	potE	CCW73435.1	439	putrescine-ornithine antiporter
DT104_01461	7.68948	2.26745	2.49e-09	7.44e-08	protein_coding	guanosine monophosphate reductase	chromosome I	HF937208.1	164057	165100	gene148	-	NA	guaC	CCW72867.1	347	GMP reductase
DT104_07221	5.03789	2.25914	2.38e-07	2.09e-06	protein_coding	pyridoxamine 5'-phosphate oxidase family protein	chromosome I	HF937208.1	785363	785848	gene796	-	NA		CCW73434.1	161	possible 5-nitroimidazole antibiotic resistance
DT104_36141	4.76889	2.25325	6.48e-07	4.74e-06	protein_coding	dipeptide ABC transporter permease DppC	chromosome I	HF937208.1	3846209	3847111	gene4006	-	NA	dppC	CCW76312.1	300	dipeptide transport system permease protein DppC
DT104_17751	4.55844	2.25203	1.01e-05	4.64e-05	protein_coding	disulfide bond formation protein B	chromosome I	HF937208.1	1889336	1889866	gene1956	-	NA	dsbB	CCW74483.1	176	Disulfide bond formation protein B
DT104_34131	7.90677	2.24922	6.35e-10	2.97e-08	protein_coding	30S ribosomal protein S8	chromosome I	HF937208.1	3622739	3623131	gene3791	-	NA	rpsH	CCW76111.1	130	30S ribosomal subunit protein S8
DT104_20871	6.41575	2.24041	1.93e-07	1.75e-06	protein_coding	cobalt-precorrin-4 C(11)-methyltransferase	chromosome I	HF937208.1	2174703	2175476	gene2335	-	NA	cbiF	CCW74792.1	257	precorrin-4 C11-methyltransferase
DT104_19511	2.32429	2.23708	6.46e-05	0.000219857	protein_coding	DUF2492 domain-containing protein	chromosome I	HF937208.1	2057414	2057653	gene2171	-	NA	yecH	CCW74657.1	79	conserved hypothetical protein
DT104_14681	6.21058	2.23331	4.73e-09	1.19e-07	protein_coding	dimethyl sulfoxide reductase subunit A	chromosome I	HF937208.1	1555834	1558269	gene1619	-	NA	dmsA2	CCW74177.1	811	putative dimethyl sulphoxide reductase subunit
DT104_21101	4.35738	2.23012	1.15e-05	5.13e-05	protein_coding	hypothetical protein	chromosome I	HF937208.1	2195679	2197034	gene2359	-	NA	pduS	CCW74815.1	451	propanediol utilization ferredoxin
DT104_07181	2.92408	2.22541	3.16e-05	0.000119444	protein_coding	LexA regulated protein	chromosome I	HF937208.1	781659	781952	gene792	-	NA	ybfE	CCW73430.1	97	conserved hypothetical protein
DT104_11981	3.94812	2.22471	9.04e-06	4.2e-05	protein_coding	lipoprotein-releasing system ATP-binding protein LolD	chromosome I	HF937208.1	1284650	1285351	gene1319	-	NA		CCW73909.1	233	ABC transporter ATP-binding subunit
DT104_25621	5.71291	2.22181	9.24e-08	9.88e-07	protein_coding	GMP synthase (glutamine-hydrolyzing)	chromosome I	HF937208.1	2690995	2692572	gene2849	-	NA	guaA	CCW75263.1	525	GMP synthase
DT104_41501	10.0834	2.2207	1.38e-09	4.82e-08	protein_coding	DNA-directed RNA polymerase subunit beta	chromosome I	HF937208.1	4442814	4446842	gene4599	-	NA	rpoB	CCW76848.1	1342	DNA-directed RNA polymerase, beta-subunit
DT104_41471	9.24669	2.22028	1.09e-09	4.05e-08	protein_coding	50S ribosomal protein L1	chromosome I	HF937208.1	4440443	4441147	gene4595	-	NA	rplA	CCW76845.1	234	50S ribosomal subunit protein L1
DT104_05311	6.41077	2.22016	1.09e-07	1.12e-06	protein_coding	adenylate kinase	chromosome I	HF937208.1	584865	585509	gene587	-	NA	adk	CCW73245.1	214	adenylate kinase
DT104_01901	4.1779	2.22014	1.07e-05	4.87e-05	protein_coding	tRNA glutamyl-Q(34) synthetase GluQRS	chromosome I	HF937208.1	215436	216332	gene194	-	NA	yadB	CCW72907.1	313	glutamyl-tRNA synthetase-related protein
DT104_09281	5.99115	2.21793	9.22e-07	6.26e-06	protein_coding	translation initiation factor IF-1	chromosome I	HF937208.1	1011321	1011539	gene1028	-	NA	infA	CCW73640.1	72	initiation factor IF-1
DT104_26961	3.63361	2.21592	2.46e-06	1.4e-05	protein_coding	tRNA(1)(Val) (adenine(37)-N(6))-methyltransferase	chromosome I	HF937208.1	2850969	2851706	gene3000	-	NA	yfiC	CCW75397.1	245	conserved hypothetical protein
DT104_17421	3.13991	2.21588	4.14e-05	0.00015043	protein_coding	protein sirB2	chromosome I	HF937208.1	1852934	1853323	gene1923	-	NA		CCW74450.1	129	putative regulator
DT104_21141	4.28842	2.20604	5.82e-07	4.36e-06	protein_coding	propionate kinase	chromosome I	HF937208.1	2198383	2199597	gene2363	-	NA	pduW	CCW74819.1	404	Acetokinase
DT104_14251	6.63632	2.20528	1.4e-08	2.49e-07	protein_coding	dipeptide and tripeptide permease A	chromosome I	HF937208.1	1507957	1509462	gene1571	-	NA		CCW74134.1	501	putative proton/oligopeptide symporter
DT104_34211	7.2155	2.20127	4.91e-08	6.31e-07	protein_coding	50S ribosomal protein L22	chromosome I	HF937208.1	3626486	3626818	gene3800	-	NA		CCW76119.1	82	50s ribosomal protein l22
DT104_39321	6.84298	2.20082	2.69e-08	3.94e-07	protein_coding	guanosine-5'-triphosphate%2C3'-diphosphate pyrophosphatase	chromosome I	HF937208.1	4198133	4199614	gene4350	-	NA	gppA	CCW76630.1	493	guanosine-5\\'-triphosphate,3\\'-diphosphate pyrophosphatase (guanosine pentaphosphatase)
DT104_21061	2.06555	2.19938	0.000459303	0.00121696	protein_coding	ethanolamine utilization protein EutN	chromosome I	HF937208.1	2191872	2192147	gene2355	-	NA	pduN	CCW74811.1	91	propanediol utilization protein
DT104_14541	2.70302	2.19263	4.54e-05	0.000162549	protein_coding	spermidine export protein MdtI	chromosome I	HF937208.1	1542015	1542344	gene1603	-	NA		CCW74163.1	109	putative membrane protein
DT104_14691	6.5105	2.19065	1.94e-08	3.1e-07	protein_coding	dimethyl sulfoxide reductase subunit A	chromosome I	HF937208.1	1558368	1560806	gene1620	-	NA	dmsA1	CCW74178.1	813	putative dimethyl sulphoxide reductase subunit
DT104_p0121	3.12516	2.18872	4.87e-05	0.00017285	protein_coding	LuxR family transcriptional regulator	plasmid II	HF937209.1	7568	7918	gene5083	-	NA	orf7	CCW77295.1	116	putative bacterial regulatory proteins, luxR family
DT104_04931	8.31821	2.18658	1.42e-08	2.49e-07	protein_coding	trigger factor	chromosome I	HF937208.1	540487	541785	gene543	-	NA	tig	CCW73207.1	432	trigger factor
DT104_02211	9.04678	2.16714	2.87e-08	4.11e-07	protein_coding	30S ribosomal protein S2	chromosome I	HF937208.1	254301	255026	gene228	-	NA	rpsB	CCW72938.1	241	30S ribosomal protein S2
DT104_08521	5.12113	2.16416	4.82e-08	6.24e-07	protein_coding	L%2CD-transpeptidase	chromosome I	HF937208.1	927594	928514	gene942	-	NA	ybiS	CCW73564.1	306	putative exported protein
DT104_14521	4.02493	2.16397	3.69e-06	1.96e-05	protein_coding	pheromone autoinducer 2 transporter	chromosome I	HF937208.1	1540214	1541248	gene1600	-	NA		CCW74161.1	344	putative membrane protein
DT104_17851	4.48585	2.16064	7.16e-06	3.43e-05	protein_coding	ribonuclease D	chromosome I	HF937208.1	1894844	1895971	gene1966	-	NA	rnd	CCW74493.1	375	ribonuclease D
DT104_42841	2.98872	2.15803	8.34e-05	0.000273965	protein_coding	hypothetical protein	chromosome I	HF937208.1	4607074	4607409	gene4742	-	NA	phnA	CCW76982.1	111	conserved hypothetical protein
DT104_06571	3.83796	2.15627	1.27e-05	5.58e-05	protein_coding	phospholipid:lipid A palmitoyltransferase	chromosome I	HF937208.1	716005	716577	gene723	-	NA	pagP	CCW73369.1	190	antimicrobial peptide resistance and lipid A acylation protein
DT104_45451	3.93488	2.15354	1.25e-05	5.52e-05	protein_coding	ribosomal-protein-alanine N-acetyltransferase	chromosome I	HF937208.1	4888848	4889294	gene5024	-	NA	rimI	CCW77240.1	148	ribosomal-protein-alanine acetyltransferase
DT104_21121	2.82886	2.1477	3.09e-05	0.000117369	protein_coding	propanediol utilization protein PduU	chromosome I	HF937208.1	2197591	2197941	gene2361	-	NA	pduU	CCW74817.1	116	putative propanediol utilization protein PduU
DT104_17441	5.97732	2.14443	1.37e-06	8.65e-06	protein_coding	peptide chain release factor 1	chromosome I	HF937208.1	1854153	1855235	gene1925	-	NA	prfA	CCW74452.1	360	Peptide chain release factor 1
DT104_15121	0.698844	2.14408	0.00728245	0.0139016	protein_coding	MFS transporter	chromosome I	HF937208.1	1599735	1601021	gene1665	-	NA		CCW74221.1	428	membrane transport protein
DT104_10421	5.86381	2.14247	3.35e-07	2.76e-06	protein_coding	cell division protein ZapC	chromosome I	HF937208.1	1129097	1129639	gene1147	-	NA		CCW73754.1	180	conserved hypothetical protein
DT104_04911	3.74421	2.14156	1.12e-05	5.05e-05	protein_coding	hypothetical protein	chromosome I	HF937208.1	538941	539570	gene539	-	NA	yajG	CCW73205.1	210	putative lipoprotein
DT104_11241	-0.254678	2.13992	0.0115484	0.0210529	protein_coding	curli assembly protein CsgC	chromosome I	HF937208.1	1212925	1213251	gene1243	-	NA		CCW73835.1	108	curli prooduction protein
DT104_21111	3.41815	2.13754	3.68e-06	1.96e-05	protein_coding	BMC domain-containing protein	chromosome I	HF937208.1	2197037	2197591	gene2360	-	NA	pduT	CCW74816.1	184	putative propanediol utilization protein
DT104_08531	6.4789	2.13656	8.72e-08	9.49e-07	protein_coding	ABC-F family ATPase	chromosome I	HF937208.1	928733	930325	gene943	-	NA	ybiT	CCW73565.1	530	ABC transporter ATP-binding protein
DT104_22141	7.15135	2.13604	3.03e-09	8.53e-08	protein_coding	methionine--tRNA ligase	chromosome I	HF937208.1	2317394	2319427	gene2468	-	NA	metG	CCW74917.1	677	Methionyl-tRNA synthetase
DT104_15311	4.65204	2.13421	4.42e-07	3.45e-06	protein_coding	DUF1264 domain-containing protein	chromosome I	HF937208.1	1622915	1623700	gene1687	-	NA		CCW74240.1	188	putative secreted protein
DT104_43851	3.99588	2.13268	2.3e-06	1.32e-05	protein_coding	peptidyl-prolyl cis-trans isomerase	chromosome I	HF937208.1	4710084	4710746	gene4852	-	NA	fklB	CCW77083.1	220	probable FkbP-type peptidyl-prolyl cis-trans isomerase
DT104_28241	7.85265	2.13052	2.58e-09	7.66e-08	protein_coding	alanine--tRNA ligase	chromosome I	HF937208.1	3006612	3009242	gene3148	-	NA	alaS	CCW75524.1	876	Alanyl-tRNA synthetase
DT104_28761	2.37027	2.1288	9.75e-05	0.000313047	protein_coding	chaperone SicP	chromosome I	HF937208.1	3058933	3059325	gene3204	-	NA	sicP	CCW75576.1	130	chaperone (associated with virulence)
DT104_27261	3.97168	2.1218	3.01e-06	1.67e-05	protein_coding	inner membrane protein YpjD	chromosome I	HF937208.1	2887662	2888453	gene3034	-	NA	corE	CCW75427.1	263	putative membrane protein
DT104_37001	3.20745	2.1206	8.53e-05	0.000279325	protein_coding	LPS core heptose(II) kinase RfaY	chromosome I	HF937208.1	3945641	3946339	gene4100	-	NA		CCW76398.1	184	lipopolysaccharide core heptose(ii) kinase rfay
DT104_45271	4.60099	2.11838	3.27e-06	1.79e-05	protein_coding	PTS mannose/fructose/sorbose/N-acetylgalactosamine transporter subunit IIC	chromosome I	HF937208.1	4872055	4872834	gene5003	-	NA		CCW77222.1	259	PTS transport system, IIC component
DT104_14871	3.03048	2.11524	8.56e-05	0.000279943	protein_coding	O-acetylserine/cysteine exporter	chromosome I	HF937208.1	1577244	1578146	gene1640	-	NA		CCW74196.1	300	putative membrane protein
DT104_11661	3.19385	2.10714	5.18e-05	0.000182135	protein_coding	ribosomal large subunit pseudouridine synthase C	chromosome I	HF937208.1	1252910	1253869	gene1287	-	NA	rluC	CCW73877.1	319	ribosomal large subunit pseudouridine synthase
DT104_34141	8.61471	2.10492	6.01e-10	2.96e-08	protein_coding	30S ribosomal protein S14	chromosome I	HF937208.1	3623165	3623470	gene3792	-	NA	rpsN	CCW76112.1	101	30S ribosomal subunit protein S14
DT104_12021	5.30241	2.10233	4.75e-07	3.65e-06	protein_coding	spermidine/putrescine-binding periplasmic protein	chromosome I	HF937208.1	1288457	1289503	gene1323	-	NA	potD	CCW73913.1	348	spermidine/putrescine-binding periplasmic protein precursor
DT104_21541	5.78686	2.10218	1.28e-08	2.36e-07	protein_coding	glucose-1-phosphate thymidylyltransferase	chromosome I	HF937208.1	2243324	2244202	gene2406	-	NA	rfbA	CCW74858.1	292	TDP-glucose pyrophosphorylase
DT104_41461	8.5849	2.10163	7.37e-10	3.2e-08	protein_coding	50S ribosomal protein L11	chromosome I	HF937208.1	4440011	4440439	gene4594	-	NA	rplK	CCW76844.1	142	50S ribosomal subunit protein L11
DT104_42771	1.91374	2.09915	0.000816639	0.00203407	protein_coding	heme lysase NrfEFG subunit NrfG	chromosome I	HF937208.1	4598958	4599578	gene4735	-	NA	nrfG	CCW76975.1	206	NrfG protein
DT104_09551	10.1731	2.09905	3.63e-08	4.99e-07	protein_coding	30S ribosomal protein S1	chromosome I	HF937208.1	1046765	1048438	gene1057	-	NA	rpsA	CCW73667.1	557	30S ribosomal protein S1
DT104_05741	6.17858	2.09339	1.34e-08	2.43e-07	protein_coding	type 1 fimbrial protein subunit FimA	chromosome I	HF937208.1	627965	628522	gene633	-	NA	fimA	CCW73288.1	185	type-1 fimbrial protein, a chain precursor
DT104_33731	0.678795	2.09106	0.00741932	0.0141158	protein_coding	membrane protein	chromosome I	HF937208.1	3585298	3585540	gene3746	-	NA		CCW76072.1	80	conserved hypothetical protein
DT104_27211	6.60685	2.0852	2.48e-08	3.73e-07	protein_coding	50S ribosomal protein L19	chromosome I	HF937208.1	2883806	2884153	gene3029	-	NA	rpl19	CCW75422.1	115	50S ribosomal subunit protein L19
[truncated: 641 more rows]

## Sheet: Down regulated DEGs
Locus.tag	AveExpr	logFC	P.Value	adj.P.Val	gene_biotype	Description	X.Name	Accession	Start	End	X	Strand	Locus	Protein.product	Length
[truncated: 788 more rows]
